# Supplementary material for: Contracting eastern African C4 grasslands during the extinction of Paranthropus boisei
Source: Sci Rep. 2021 Mar 30;11:7164. doi: 10.1038/s41598-021-86642-z (PMC8009881; doi:10.1038/s41598-021-86642-z)
Supplement: Supplementary file 2 — Supplementary Dataset. [file 41598_2021_86642_MOESM2_ESM.xlsx]

## Sheet: Title page
Supplementary Information for:
Contracting eastern African C4 grasslands during the extinction of Paranthropus boisei
Quinn, R.L., Lepre, C.J.
This file includes:
Supplementary Data. Compiled data used for Figures 1, 3, 5, and S7 with references
Other supplementary information includes the following:
Supplementary Information

## Sheet: References
References for hominin and Theropithecus isotopic data and species designations
A	van der Merwe, N.J. et al. Isotopic evidence for contrasting diets of early hominins Homo habilis and Australopithecus boisei of Tanzania. S. Afr. J. Sci. 104, 153-155 (2008).
B	Cerling, T.E. et al. Diet of Panthropus boisei in the early Pleistocene of East Africa. Proc. Natl. Acad. Sci. 108, 9337-9341 (2011).
C	Cerling, T.E. et al. Stable isotope-based diet reconstructions of Turkana Basin hominins. Proc. Natl. Acad. Sci. 110, 10501-10506 (2013).
D	Cerling, T.E. et al. Diet of Theropithecus from 4 to 1 Ma in Kenya. Proc. Natl. Acad. Sci. 110, 10507-10512 (2013).
E	Quinn, R.L. Influence of Plio-Pleistocene basin hydrology on the Turkana hominin enamel carbonate δ18O values. J. Hum. Evol. 86, 13–31 (2015).
F	Ludecke, T. et al. Dietary versalitity of early Pleistocene hominins. Proc. Natl. Acad. Sci. 115, 13330-13335 (2018).
G	Martin, J.E. et al. Calcium isotopic ecology of Turkana Basin hominins. Nature Comm. 11, 3587 (2020).
H	Wynn, J.G. et al. Isotopic evidence for the timing of the dietary shift toward C4 foods in eastern African Paranthropus. Proc. Natl. Acad. Sci. doi/10.1073/pnas.2006221117 (2020).
References of δ13CEC data retrieval sources
I	Levin, N.E. Environment and Climate of early human evolution. Ann. Rev. Earth Planet. Sci. 43, 405-429 (2015).
J	Quinn, R.L. et al. Pedogenic carbonate stable isotopic evidence for wooded habitat preference of early Pleistocene tool makers in the Turkana Basin. J. Hum. Evol. 65, 65-78 (2013).
K	Potts, R. et al. Environmental dynamics during the onset of the Middle Stone Age in eastern Africa. Science 360, 86-90 (2018).
L	Patterson, D.B. et al. Comparative isotopic evidence from East Turkana supports a dietary shift within the genus Homo. Nat. Ecol. Evol. doi.org/10.1038/s41559-019-0916-0 (2019).
M	Ludecke, T. et al. Persistent C3 vegetation accompanied Plio-Pleistocene hominin evolution in the Malawi Rift (Chiwondo Beds, Malawi). J. Hum. Evol. 90, 163-175 (2016).

## Sheet: Figure 1 data
Taxon	Specimen (no. of analyses)	Formation/Site	Age (Ma)	δ13Cenamel (‰) +/-1σ	δ44/42Caenamel (‰)	Data Retrieval	Species/Taxon Designation
Paranthropus boisei	KNM-ER 3887	Koobi Fora	1.46	-1.7		B,C	B
Paranthropus boisei	KNM-ER 6082	Koobi Fora	1.5	-0.8		B,C	B
Paranthropus boisei	Peninj	Peninj	1.5	-0.7		A	A
Paranthropus boisei	KNM-ER 818	Koobi Fora	1.5	0.7		B,C	B
Paranthropus boisei	KNM-ER 15951F	Koobi Fora	1.52	-3.3		B,C	B
Paranthropus boisei	KNM-ER 6080	Koobi Fora	1.52	-2.2		B,C	B
Paranthropus boisei	KNM-ER 733A (2)	Koobi Fora	1.52	-1.0+/-0.7	-0.284069	B,C	B
Paranthropus boisei	KNM-ER 729A	Koobi Fora	1.53	0		B,C	B
Paranthropus boisei	KNM-ER 3737B	Koobi Fora	1.59	-1.6		B,C	B
Paranthropus boisei	KNM-ER 802D (2)	Koobi Fora	1.59	-1.0+/-1.3		B,C	B
Paranthropus boisei	KNM-ER 1171C	Koobi Fora	1.59	-0.6		B,C	B
Paranthropus boisei	KNM-ER 801C	Koobi Fora	1.59	0.4	-0.327896	B,C	B
Paranthropus boisei	KNM-ER 1819	Koobi Fora	1.6	0.9	-0.175375	B,C	B
Paranthropus boisei	KNM-ER 810	Koobi Fora	1.73	-3.4		B,C	B
Paranthropus boisei	KNM-ER 816B	Koobi Fora	1.73	-1.9		B,C	B
Paranthropus boisei	KNM-ER 1804	Koobi Fora	1.73	-1.2		B,C	B
Paranthropus boisei	KNM-ER 15940	Koobi Fora	1.73	-1.1		B,C	B
Paranthropus boisei	KNM-ER 1806C	Koobi Fora	1.76	-1.3	-0.362	B,C	B
Paranthropus boisei	KNM-WT 37748	Nachukui	1.77	-2.1		B,C	B
Paranthropus boisei	KNM-WT 17396	Nachukui	1.77	-1.9		B,C	B
Paranthropus boisei	KNM-WT 37100	Nachukui	1.77	-1.8		B,C	B
Paranthropus boisei	KNM-ER 732A	Koobi Fora	1.78	-0.1	-0.486608	B,C	B
Paranthropus boisei	OH5	Olduvai Gorge	1.8	-1.2		A	A
Paranthropus boisei	KNM-ER 1479A	Koobi Fora	1.82	-2.3	-0.484293	B,C	B
Paranthropus boisei	KNM-ER 3952F	Koobi Fora	1.82	-1.2		B,C	B
Paranthropus boisei	KNM-ER 13750	Koobi Fora	1.82	0.2		B,C	B
Paranthropus boisei	KNM-ER 1469A	Koobi Fora	1.93	-2.3	-0.457765	B,C	B
Paranthropus boisei	OMO 47-68-46	Shungura	2.121	-0.3		H	H
Paranthropus boisei	OMO 47-68-47	Shungura	2.121	0		H	H
Paranthropus boisei	L797-1	Shungura	2.136	-5.9		H	H
Paranthropus boisei	L726-11	Shungura	2.136	-3.2		H	H
Paranthropus boisei	L427-7	Shungura	2.146	-2.9		H	H
Paranthropus boisei	L628-2	Shungura	2.166	-6.5		H	H
Paranthropus boisei	L628-5	Shungura	2.166	-3.4		H	H
Paranthropus boisei	HCRP-RC11-911 (3)	Karonga (Malema)	2.4	-6.9+/-0.1		F	F
Paranthropus aethiopicus	L296-1	Shungura/Usno	2.51	-10.8		H	H
Paranthropus aethiopicus	L338y-89	Shungura/Usno	2.37	-9.9		H	H
Paranthropus aethiopicus	L10-21	Shungura/Usno	2.4	-8.9		H	H
Paranthropus aethiopicus	L55s-33	Shungura/Usno	2.61	-7		H	H
Paranthropus aethiopicus	KNM-WT 16005	Nachukui	2.45	-5.1		H	H
Paranthropus aethiopicus	KNM-WT 38351	Nachukui	2.3	-4.7		H	H
Paranthropus aethiopicus	KNM-WT 38353 (2)	Nachukui	2.3	-4.5		H	H
Paranthropus aethiopicus	L209-18	Shungura/Usno	2.31	-3.9		H	H
Paranthropus aethiopicus	L398-266	Shungura/Usno	2.31	-2.7		H	H
Paranthropus aethiopicus	L398-630	Shungura/Usno	2.31	-2.7		H	H
Paranthropus aethiopicus	L338x-32	Shungura/Usno	2.37	-2.3		H	H
Paranthropus aethiopicus	L465-111	Shungura/Usno	2.31	-2.2		H	H
Paranthropus aethiopicus	L398-1223	Shungura/Usno	2.31	-2.1		H	H
Paranthropus aethiopicus	OMO 33-74-6172	Shungura/Usno	2.31	-1.5		H	H
Paranthropus aethiopicus	L338x-33	Shungura/Usno	2.37	-1.4		H	H
Paranthropus aethiopicus	F22-1a	Shungura/Usno	2.31	-1.4		H	H
Paranthropus aethiopicus	L420-15	Shungura/Usno	2.28	-1.1		H	H
Paranthropus aethiopicus	L465-112	Shungura/Usno	2.31	-0.9		H	H
Paranthropus aethiopicus	OMO 33-71-507	Shungura/Usno	2.31	-0.5		H	H
Paranthropus aethiopicus	L398-847	Shungura/Usno	2.31	-0.3		H	H
Paranthropus aethiopicus	KNM-WT 17000	Nachukui	2.52	-0.3		H	H
Early Homo	KNM-ER 2599	Koobi Fora	1.86	-9.9	-0.84	C,G	C,E
Early Homo	OH7	Olduvai Gorge	1.8	-8.8		A	A
Early Homo	KNM-ER 45503	Koobi Fora	1.85	-8.6	-0.98	C,G	C,E
Early Homo	KNM-ER 1478A (2)	Koobi Fora	1.82	-8.4+/-0.4		C	C,E
Early Homo	OH62	Olduvai Gorge	1.8	-8.3		A	A
Early Homo	KNM-ER 1805	Koobi Fora	1.76	-7.7		C	C,E
Early Homo	KNM-ER 1593C	Koobi Fora	1.8	-7.4		C	C,E
Early Homo	KNM-ER 1483E	Koobi Fora	1.89	-7.5		C	C,E
Early Homo	KNM-ER 62000	Koobi Fora	1.97	-7.2		C	C,E
Early Homo	KNM-ER 1814E	Koobi Fora	1.67	-6.6	-0.56	C,G	C,E
Early Homo	KNM-ER 64048 (2)	Koobi Fora	2	-6.5+/-2.8	-0.81+/-0.8	G	G
Early Homo	KNM-ER 1802B	Koobi Fora	1.97	-6.4	-0.65	C,G	C,E
Early Homo	KNM-ER 2600	Koobi Fora	1.82	-6.1		C	C,E
Early Homo	KNM-ER 45501	Koobi Fora	1.85	-5.8		C	C,E
Early Homo	KNM-ER 3734	Koobi Fora	1.95	-5.8	-0.68	C,G	C,E
Early Homo	KNM-ER 7330	Koobi Fora	1.83	-5.5	-0.7	C,G	C,E
Early Homo	KNM-ER 807 (2)	Koobi Fora	1.52	-5.4+/-0.3	-1.19	C,G	C,E
Early Homo	OH65	Olduvai Gorge	1.8	-5.2		A	A
Early Homo	KNM-ER 808G	Koobi Fora	1.52	-5.1		C	C,E
Early Homo	KNM-ER 809A	Koobi Fora	1.53	-5		C	C,E
Early Homo	KNM-ER 45502	Koobi Fora	1.85	-3.9		C	C,E
Early Homo	KNM-ER 64019	Koobi Fora	1.8	-2.2	-0.67	G	G
Early Homo	HCRP-MR10-1106 (3)	Karonga	2.4	-9.7+/-0.2		F	F
Early Homo	L28-126	Shungura/Usno	2.305	-8.3		H	H
Early Homo	KNM-WT 42718	Nachukui	2.29	-7.2		C	C,E
Early Homo	HCRP-U18-501 (3)	Karonga	2.4	-5.9+/-0.5		F	F
Early Homo	L628-10	Shungura/Usno	2.166	-4.9		H	H
Early Homo	L28-28x	Shungura/Usno	2.305	-3.1		H	H
Early Homo	OMO 33-71-740	Shungura/Usno	2.313	-2.9		H	H
Early Homo	OMO 47-68-45	Shungura/Usno	2.121	-1.8		H	H
Early Homo	OMO 75i-70-1255	Shungura/Usno	2.15	-1.1		H	H
Early Homo	L398-2230	Shungura/Usno	2.313	0		H	H
Homo erectus	KNM-WT 37745	Nachukui	1.75	-6.4	-1.14	C,G	C,E
Homo erectus	KNM-ER 992B	Koobi Fora	1.46	-5	-1.24	C,G	C,E
Homo erectus	KNM-ER 3733 (2)	Koobi Fora	1.65	-4.6+/-0.6	-0.65	C,G	C,E
Homo erectus	KNM-ER 820	Koobi Fora	1.51	-3.5		C	C,E
Homo erectus	KNM-ER 730A	Koobi Fora	1.54	-2.6		C	C,E
Homo erectus	KNM-ER 1808I	Koobi Fora	1.59	-2.6		C	C,E
Theropithecus oswaldi	KNM-OG 354	Olorgesailie	1	1.8		D	D
Theropithecus oswaldi	KNM-OG 1243	Olorgesailie	1	1.7		D	D
Theropithecus oswaldi	KNM-OG 1825	Olorgesailie	1	1.5		D	D
Theropithecus oswaldi	KNM-WT 52911	Nachukui	1.2	2.4		D	D
Theropithecus oswaldi	KNM-WT 53078	Nachukui	1.2	-0.6		D	D
Theropithecus oswaldi	OmoK7-70-C149	Shungura	1.21	-2.3		H	H
Theropithecus oswaldi	P1001-1	Shungura	1.21	-2		H	H
Theropithecus oswaldi	KNM-ER 60385a	Koobi Fora	1.5	-0.958333	-0.78	G	G
Theropithecus oswaldi	KNM-ER 40429	Koobi Fora	1.5	-1.9		D	D
Theropithecus oswaldi	KNM-ER 602	Koobi Fora	1.5	0.7		D	D
Theropithecus oswaldi	KNM-ER 611	Koobi Fora	1.5	0.9		D	D
Theropithecus oswaldi	KNM-ER 856	Koobi Fora	1.5	0.1		D	D
Theropithecus oswaldi	KNM-ER 6007	Koobi Fora	1.5	-0.3		D	D
Theropithecus oswaldi	KNM-ER 40431	Koobi Fora	1.5	-1.2		D	D
Theropithecus oswaldi	F20206	Koobi Fora	1.5	-1		D	D
Theropithecus oswaldi	OmoK10-71-727	Shungura	1.511	-2.1		H	H
Theropithecus oswaldi	P954-2	Shungura	1.701	-1.3		H	H
Theropithecus oswaldi	KNM-ER 1531	Koobi Fora	1.8	-0.8		D	D
Theropithecus oswaldi	KNM-ER 38567	Koobi Fora	1.8	-3		D	D
Theropithecus oswaldi	KNM-ER 38572	Koobi Fora	1.8	-1		D	D
Theropithecus oswaldi	KNM-ER 38573	Koobi Fora	1.8	-0.7		D	D
Theropithecus oswaldi	KNM-ER 38581	Koobi Fora	1.8	-1.9		D	D
Theropithecus oswaldi	KNM-ER 38583	Koobi Fora	1.8	-2.7		D	D
Theropithecus oswaldi	KNM-ER 40066	Koobi Fora	1.8	-3		D	D
Theropithecus oswaldi	KNM-ER 40068	Koobi Fora	1.8	-0.8		D	D
Theropithecus oswaldi	F256-15	Shungura	1.812	-0.3		H	H
Theropithecus oswaldi	Omo74-69-489	Shungura	1.839	0.4		H	H
Theropithecus oswaldi	F161-63	Shungura	1.839	-4.9		H	H
Theropithecus oswaldi	F255-21	Shungura	1.855	-2		H	H
Theropithecus oswaldi	F255-9	Shungura	1.855	-0.8		H	H
Theropithecus oswaldi	F255-10	Shungura	1.855	-2.6		H	H
Theropithecus oswaldi	F255-87	Shungura	1.855	-2.5		H	H
Theropithecus oswaldi	L893-4	Shungura	1.882	-2.1		H	H
Theropithecus oswaldi	KNM-ER 60316	Koobi Fora	1.9	0.0816667	-0.5	G	G
Theropithecus oswaldi	KNM-ER 3839	Koobi Fora	1.9	-1.04429	-1.04	G	G
Theropithecus oswaldi	KNM-ER 1533	Koobi Fora	1.9	-1.33429	-0.87	G	G
Theropithecus oswaldi	KNM-ER 2002	Koobi Fora	2	-1.9		D	D
Theropithecus oswaldi	KNM-ER 3070	Koobi Fora	2	-0.9		D	D
Theropithecus oswaldi	KNM-ER 3814	Koobi Fora	2	-2.5		D	D
Theropithecus oswaldi	KNM-ER 3832	Koobi Fora	2	-1.1		D	D
Theropithecus oswaldi	KNM-ER 3872	Koobi Fora	2	-0.9		D	D
Theropithecus oswaldi	KNM-ER 5317	Koobi Fora	2	0.1		D	D
Theropithecus oswaldi	KNM-ER 60295	Koobi Fora	2	0.511667	-0.54	G	G
Theropithecus oswaldi	KNM-ER 60326 b	Koobi Fora	2	-1.33833	-1	G	G
Theropithecus oswaldi	KNM-ER 60398	Koobi Fora	2	-0.708333	-0.93	G	G
Theropithecus oswaldi	KNM-ER 60411	Koobi Fora	2	-0.378333	-0.28	G	G
Theropithecus oswaldi	Omo100-70-2252	Shungura	2.004	-2.2		H	H
Theropithecus oswaldi	Omo48-73-4705	Shungura	2.093	-4.1		H	H
Theropithecus oswaldi	Omo75N-71-729	Shungura	2.093	-1.7		H	H
Theropithecus oswaldi	Omo48-73-4703	Shungura	2.093	-1.8		H	H
Theropithecus oswaldi	Omo47-73-1118	Shungura	2.121	-2		H	H
Theropithecus oswaldi	Omo75-69-430	Shungura	2.146	-2.9		H	H
Theropithecus oswaldi	Omo50-68-1236	Shungura	2.166	-2.1		H	H
Theropithecus oswaldi	Omo141-72-50	Shungura	2.166	-4.8		H	H
Theropithecus oswaldi	Omo141-72-83	Shungura	2.166	-2.5		H	H
Theropithecus oswaldi	Omo93-70-544	Shungura	2.227	-3.4		H	H
Theropithecus oswaldi	Omo136-72-86	Shungura	2.227	-3.2		H	H
Theropithecus oswaldi	Omo75S-70-922	Shungura	2.227	-1.5		H	H
Theropithecus oswaldi	Omo199-73-1204	Shungura	2.305	-2.1		H	H
Theropithecus oswaldi	L398-1700	Shungura	2.313	-3.4		H	H
Theropithecus oswaldi	Omo76-72-366	Shungura	2.313	-6.7		H	H
Theropithecus oswaldi	L209-15 a	Shungura	2.313	-4.6		H	H
Theropithecus oswaldi	Omo58-68-1246	Shungura	2.329	-5.3		H	H
Theropithecus oswaldi	Omo58-68-1244	Shungura	2.329	-2.8		H	H
Theropithecus oswaldi	Omo57.4-72-232	Shungura	2.347	-4.3		H	H
Theropithecus oswaldi	Omo57.4-72-235	Shungura	2.347	-3		H	H
Theropithecus oswaldi	L4-58 a	Shungura	2.371	-2.7		H	H
Theropithecus oswaldi	L5/6-27b	Shungura	2.371	-2.3		H	H
Theropithecus oswaldi	L26-77	Shungura	2.395	-2.2		H	H
Theropithecus oswaldi	Omo71-70-C45	Shungura	2.407	-7.2		H	H
Theropithecus oswaldi	L9-73a	Shungura	2.427	-9.2		H	H
Theropithecus oswaldi	L9-96	Shungura	2.427	-2.2		H	H
Theropithecus oswaldi	L9-121	Shungura	2.427	-2.5		H	H
Theropithecus oswaldi	L118-21e	Shungura	2.427	-6.4		H	H
Theropithecus oswaldi	L9-67	Shungura	2.427	-2.5		H	H
Theropithecus oswaldi	L161-33m	Shungura	2.466	-6.5		H	H
Theropithecus oswaldi	Omo84-70-C120	Shungura	2.55	-1.8		H	H
Theropithecus oswaldi	Omo158-73-415	Shungura	2.55	-1.3		H	H
Theropithecus oswaldi	Omo158- 73-414	Shungura	2.55	-1		H	H
Theropithecus oswaldi	Omop791-N-70-2497	Shungura	2.55	-5.2		H	H
Theropithecus oswaldi	Omo53bb-1970-1759	Shungura	2.55	-2.9		H	H
Theropithecus oswaldi	Omo84-70-c119	Shungura	2.55	-2.7		H	H
Theropithecus oswaldi	Omo160-73-426	Shungura	2.645	-5.5		H	H
Theropithecus oswaldi	Omo-154- 73-306	Shungura	2.645	-2.5		H	H
Theropithecus oswaldi	Omo155-73-276	Shungura	2.828	-2.1		H	H
Theropithecus oswaldi	L1-388 a,b,c	Shungura	2.912	-2.7		H	H
Theropithecus oswaldi	Omo57.4-72-235	Shungura	2.347	-3		H	H
Theropithecus oswaldi	L4-58 a	Shungura	2.371	-2.7		H	H
Theropithecus oswaldi	L5/6-27b	Shungura	2.371	-2.3		H	H
Theropithecus oswaldi	L26-77	Shungura	2.395	-2.2		H	H
Theropithecus oswaldi	Omo71-70-C45	Shungura	2.407	-7.2		H	H
Theropithecus oswaldi	L9-73a	Shungura	2.427	-9.2		H	H
Theropithecus oswaldi	L118-21e	Shungura	2.427	-6.4		H	H
Theropithecus oswaldi	L9-121	Shungura	2.427	-2.5		H	H
Theropithecus oswaldi	L9-67	Shungura	2.427	-2.5		H	H
Theropithecus oswaldi	L9-96	Shungura	2.427	-2.2		H	H
Theropithecus oswaldi	L161-33m	Shungura	2.466	-6.5		H	H
Theropithecus oswaldi	Omop791-N-70-2497	Shungura	2.55	-5.2		H	H
Theropithecus oswaldi	Omo53bb-1970-1759	Shungura	2.55	-2.9		H	H
Theropithecus oswaldi	Omo84-70-c119	Shungura	2.55	-2.7		H	H
Theropithecus oswaldi	Omo84-70-C120	Shungura	2.55	-1.8		H	H
Theropithecus oswaldi	Omo158-73-415	Shungura	2.55	-1.3		H	H
Theropithecus oswaldi	Omo158- 73-414	Shungura	2.55	-1		H	H
Theropithecus oswaldi	Omo160-73-426	Shungura	2.645	-5.5		H	H
Theropithecus oswaldi	Omo-154- 73-306	Shungura	2.645	-2.5		H	H
Theropithecus oswaldi	Omo155-73-276	Shungura	2.828	-2.1		H	H
Theropithecus oswaldi	L1-388 a,b,c	Shungura	2.912	-2.7		H	H

## Sheet: Figure 3 data
Basin/Place	Country	Sample	Formation	Age (Ma)	δ13CPC (‰)	calculated ƒWC (%)	Data Retrieval
Baringo	Kenya	Bar-10572	Blank	0.01	-1.2	0.0523722	I
Baringo	Kenya	BAR-10515	Blank	0.01	-3.2	0.152836	I
Olduvai	Tanzania	478-254	Naisiusiu	0.022	0.8	0.00361198	I
Afar - Gona	Ethiopia	GONJQ-137	Busidima	0.0392857	-5.7	0.332981	I
Afar - Gona	Ethiopia	GONJQ-288	Busidima	0.05	-1.31	0.0566355	I
Olduvai	Tanzania	478-24A	Ndutu	0.07	-0.4	0.026204	I
Afar - Gona	Ethiopia	GONJQ-269	Busidima	0.075	-5.5	0.316986	I
Olduvai	Tanzania	478-24B	Ndutu	0.09	0.4	0.00886391	I
Afar - Dikika	Ethiopia	E06-7024A	Busidima	0.1	-1.8	0.0775045	I
Afar - Dikika	Ethiopia	E06-7024B	Busidima	0.1	-1	0.0450265	I
Afar - Dikika	Ethiopia	E06-7025	Busidima	0.1	-0.9	0.0415521	I
Afar - Gona	Ethiopia	GON07-37	Busidima	0.1	-1.1	0.0486336	I
Afar - Gona	Ethiopia	GON07-13	Busidima	0.1	-5.8	0.341053	I
Afar - Gona	Ethiopia	GON07-31	Busidima	0.1	-3.7	0.184786	I
Afar - Gona	Ethiopia	GON07-30	Busidima	0.1	-2.7	0.123416	I
Afar - Gona	Ethiopia	GONJQ-297	Busidima	0.1	-5.67834	0.331239	I
Afar - Gona	Ethiopia	GONJQ-062	middle Pleistocene Surface	0.1	-2	0.086881	I
Afar - Gona	Ethiopia	GONJQ-144	middle Pleistocene Surface	0.1	-1.42	0.0610552	I
Afar - Gona	Ethiopia	GONJQ-253	middle Pleistocene Surface	0.1	-2.6	0.117855	I
Afar - Gona	Ethiopia	DANL-010	middle Pleistocene Surface	0.1	-2.85	0.131964	I
Afar - Gona	Ethiopia	DANL-019	middle Pleistocene Surface	0.1	-2.48	0.111328	I
Afar - Gona	Ethiopia	GONJQ-006	middle Pleistocene Surface	0.1	-1.83	0.0788798	I
Afar - Gona	Ethiopia	DANL-101	middle Pleistocene Surface	0.1	-2.98	0.139567	I
Olduvai	Tanzania	PJ81-7	Ndutu	0.1	1	0.00185302	I
Olduvai	Tanzania	478-24C	Ndutu	0.1	0.4	0.00886391	I
Olduvai	Tanzania	PJ81-6	Ndutu	0.12	0	0.0164063	I
Olduvai	Tanzania	PJ81-5	Ndutu	0.16	-0.6	0.0319347	I
Afar - Gona	Ethiopia	GONJQ-286	Busidima	0.18125	-2.53	0.114028	I
Afar - Gona	Ethiopia	GONJQ-005	Busidima	0.203214	-5	0.277974	I
Olduvai	Tanzania	PJ81-4	Ndutu	0.22	-1.1	0.0486336	I
Afar - Gona	Ethiopia	GONJQ-213	Busidima	0.222642	-3.7	0.184786	I
Afar - Gona	Ethiopia	GONJQ-214	Busidima	0.222642	-5.8	0.341053	I
Afar - Dikika	Ethiopia	E02-1147B	Busidima	0.245357	-6.8	0.423922	I
Afar - Dikika	Ethiopia	E02-1147A	Busidima	0.245357	-4.2	0.219032	I
Olduvai	Tanzania	74-1-8H	Ndutu	0.25	-2.3	0.101846	I
Afar - Gona	Ethiopia	GONJQ-136	Busidima	0.251786	-5.2	0.2934	I
Olduvai	Tanzania	PJ81-3	Ndutu	0.3	-0.4	0.026204	I
Afar - Gona	Ethiopia	GONJQ-285	Busidima	0.302679	-2.68	0.122295	I
Afar - Gona	Ethiopia	GONJQ-204	Busidima	0.386604	-0.4	0.026204	I
Afar - Gona	Ethiopia	GONJQ-212	Busidima	0.39566	-5.4	0.309068	I
Afar - Gona	Ethiopia	GONJQ-268	Busidima	0.408929	-4.5	0.240579	I
Olduvai	Tanzania	79-8-19N	Masek	0.435	-1.6	0.0686207	I
Olduvai	Tanzania	PJ81-2	Masek	0.45	-1.5	0.0643669	I
Afar - Gona	Ethiopia	GONJQ-203	Busidima	0.461132	-5.8	0.341053	I
Afar - Gona	Ethiopia	GONJQ-135	Busidima	0.464286	-0.9	0.0415521	I
Afar - Gona	Ethiopia	GONJQ-283	Busidima	0.469643	-4.9	0.270357	I
Afar - Gona	Ethiopia	GONJQ-282	Busidima	0.469643	-1.64	0.0703576	I
Afar - Gona	Ethiopia	GONJQ-284	Busidima	0.469643	-2.38	0.106014	I
Olduvai	Tanzania	PJ81-1	Masek	0.475	-2.6	0.117855	I
Olduvai	Tanzania	79-8-19O	Masek	0.48	-2.9	0.134867	I
Afar - Dikika	Ethiopia	ZKE06-7038A-K	Busidima	0.488214	-7.8	0.509005	I
Afar - Gona	Ethiopia	GONJQ-308	Busidima	0.5	-2.84	0.131386	I
Olduvai	Tanzania	62-8-1Q	Masek	0.51	-1.5	0.0643669	I
Olduvai	Tanzania	70-5-19D	Masek	0.52	-2.3	0.101846	I
Olduvai	Tanzania	79-8-19C	Masek	0.55	-0.5	0.0290007	I
Olduvai	Tanzania	PJ81-11	Masek	0.56	-1.6	0.0686207	I
Olduvai	Tanzania	478-266	Masek	0.565	-0.2	0.0210259	I
Afar - Dikika	Ethiopia	E03-3061B	Busidima	0.579286	-6	0.357332	I
Afar - Dikika	Ethiopia	E03-3061A	Busidima	0.579286	-5.5	0.316986	I
Afar - Dikika	Ethiopia	E02-1144	Busidima	0.579286	-4.5	0.240579	I
Olduvai	Tanzania	79-8-19B	Masek	0.58	-0.6	0.0319347	I
Olduvai	Tanzania	79-8-19A	Masek	0.58	-0.5	0.0290007	I
Olduvai	Tanzania	79-8-19P	Masek	0.59	-1.9	0.0821318	I
Afar - Gona	Ethiopia	GONJQ-309	Busidima	0.591071	-1.66	0.0712335	I
Olduvai	Tanzania	64-6-30M	Masek	0.6	-1.3	0.0562415	I
Afar - Gona	Ethiopia	GONJQ-232	Busidima	0.620625	-5.4	0.309068	I
Olduvai	Tanzania	79-8-19I	Bed IV	0.64	-2.3	0.101846	I
Afar - Dikika	Ethiopia	E02-1128	Busidima	0.64	-5.5	0.316986	I
Afar - Gona	Ethiopia	GONJQ-202	Busidima	0.64	-7	0.440841	I
Turkana Basin	Kenya	KN07WT-506	Nachukui	0.649153	-3.39667	0.165114	I
Olduvai	Tanzania	69-6-20H	Bed IV	0.65	-3.6	0.178205	I
Tugen Hills	Kenya	446	Kapthurin	0.65	-6.68	0.413813	I
Afar - Dikika	Ethiopia	E02-1125	Busidima	0.670357	-6.9	0.432372	I
Afar - Dikika	Ethiopia	E02-1119	Busidima	0.670357	-6	0.357332	I
Olduvai	Tanzania	79-8-19M	Bed IV	0.68	-2.6	0.117855	I
Turkana Basin	Kenya	KN07WT-505	Nachukui	0.687288	-5.9125	0.350188	I
Tugen Hills	Kenya	448	Kapthurin	0.7	-2.6005	0.117882	I
Olduvai	Tanzania	GHC-45	Bed IV	0.725	-3.6	0.178205	I
Afar - Dikika	Ethiopia	E02-1143	Busidima	0.731071	-5	0.277974	I
Afar - Dikika	Ethiopia	E02-1142	Busidima	0.731071	-6.4	0.390372	I
Afar - Dikika	Ethiopia	E02-1124	Busidima	0.731071	-7.3	0.466341	I
Afar - Dikika	Ethiopia	E02-1145	Busidima	0.731071	-4	0.205074	I
Olduvai	Tanzania	79-8-19L	Bed IV	0.76	-3	0.140752	I
Afar - Dikika	Ethiopia	E03-3063	Busidima	0.761429	-6.6	0.407093	I
Turkana Basin	Kenya	PSB-1	Koobi Fora	0.7776	-3.5324	0.173809	this study
Afar - Dikika	Ethiopia	E02-1141	Busidima	0.791786	-6.7	0.415495	I
Afar - Dikika	Ethiopia	E02-1123	Busidima	0.791786	-7.2	0.457828	I
Turkana Basin	Kenya	13-1	Koobi Fora	0.798	-4.33295	0.228493	this study
Turkana Basin	Kenya	13-2	Koobi Fora	0.798	-4.61903	0.24932	this study
Turkana Basin	Kenya	NA-416-1	Nachukui	0.8	-4.4249	0.235119	this study
Turkana Basin	Kenya	NB-S1-1	Nachukui	0.8	-4.93533	0.27304	this study
Turkana Basin	Kenya	NB-S1-2	Nachukui	0.8	-2.84828	0.131864	this study
Turkana Basin	Kenya	UO-1	Koobi Fora	0.8124	-4.48724	0.239648	this study
Turkana Basin	Kenya	UO-2	Koobi Fora	0.8124	-5.91768	0.350611	this study
Turkana Basin	Kenya	520-1	Koobi Fora	0.8136	-4.37995	0.231872	this study
Turkana Basin	Kenya	NB-53-2	Nachukui	0.819231	-3.03767	0.142997	this study
Afar - Dikika	Ethiopia	E02-1122	Busidima	0.822143	-7.6	0.49193	I
Turkana Basin	Kenya	515-1	Koobi Fora	0.8232	-6.53745	0.401851	this study
Turkana Basin	Kenya	515-2	Koobi Fora	0.8232	-6.02319	0.359231	this study
Turkana Basin	Kenya	520-2	Koobi Fora	0.8244	-5.2148	0.294552	this study
Turkana Basin	Kenya	NA-397-2	Nachukui	0.828846	-6.12685	0.367745	this study
Turkana Basin	Kenya	NA-397-1	Nachukui	0.828846	-6.97552	0.438766	this study
Turkana Basin	Kenya	NA-397-3	Nachukui	0.828846	-6.59145	0.406376	this study
Olduvai	Tanzania	79-8-19K	Bed III	0.84	-3.2	0.152836	I
Afar - Dikika	Ethiopia	E02-1148	Busidima	0.8525	-6.2	0.373778	I
Afar - Dikika	Ethiopia	E02-1140	Busidima	0.8525	-6.6	0.407093	I
Turkana Basin	Kenya	NA-396-1	Nachukui	0.867308	-6.80743	0.424549	this study
Turkana Basin	Kenya	NA-396-2	Nachukui	0.867308	-6.10338	0.365814	this study
Afar - Dikika	Ethiopia	E02-1139a-b	Busidima	0.882857	-6.8	0.423922	I
Afar - Dikika	Ethiopia	E02-1138b	Busidima	0.882857	-7.1	0.449327	I
Afar - Dikika	Ethiopia	E02-1138c	Busidima	0.882857	-6.8	0.423922	I
Afar - Dikika	Ethiopia	E02-1118	Busidima	0.882857	-5.4	0.309068	I
Afar - Dikika	Ethiopia	E02-1121e	Busidima	0.882857	-7	0.440841	I
Afar - Gona	Ethiopia	GONJQ-083	Busidima	0.902353	-2.6	0.117855	I
Turkana Basin	Kenya	NB-411-1	Nachukui	0.905769	-5.70146	0.333099	this study
Turkana Basin	Kenya	NB-411-2	Nachukui	0.905769	-5.93916	0.352361	this study
Turkana Basin	Kenya	NB-411-3	Nachukui	0.905769	-6.12039	0.367213	this study
Turkana Basin	Kenya	NA-394-2	Nachukui	0.925	-8.03303	0.528886	this study
Turkana Basin	Kenya	NA-394-3	Nachukui	0.925	-7.45611	0.47965	this study
Turkana Basin	Kenya	NA-394-4	Nachukui	0.925	-7.53858	0.486687	this study
Afar - Dikika	Ethiopia	E02-1117	Busidima	0.943571	-5.6	0.324958	I
Olduvai	Tanzania	79-8-19J	Bed III	0.95	-3.2	0.152836	I
Turkana Basin	Kenya	NB-410-1	Nachukui	0.953846	-7.11327	0.450454	this study
Turkana Basin	Kenya	NB-410-2	Nachukui	0.953846	-7.01125	0.441795	this study
Afar - Gona	Ethiopia	GONJQ-071	Busidima	1.0035	-3.4	0.165325	I
Afar - Dikika	Ethiopia	E02-1150	Busidima	1.00429	-5.4	0.309068	I
Afar - Dikika	Ethiopia	E02-1120	Busidima	1.00429	-3.7	0.184786	I
Turkana Basin	Kenya	NA-391-2	Nachukui	1.01154	-7.44845	0.478997	this study
Turkana Basin	Kenya	NB-407-1	Nachukui	1.01154	-5.08883	0.284795	this study
Turkana Basin	Kenya	NA-391-3	Nachukui	1.01154	-7.75328	0.505017	this study
Turkana Basin	Kenya	NB-407-2	Nachukui	1.01154	-5.06259	0.282775	this study
Afar - Dikika	Ethiopia	E02-1134c	Busidima	1.03464	-6.6	0.407093	I
Turkana Basin	Kenya	NB-405-3	Nachukui	1.04038	-4.70137	0.255427	this study
Turkana Basin	Kenya	KN07WT-502	Nachukui	1.04276	-4.97333	0.275936	I
Afar - Gona	Ethiopia	GONJQ-003	Busidima	1.05321	-3.6	0.178205	I
Turkana Basin	Kenya	NA-390-2	Nachukui	1.05962	-9.10617	0.619362	this study
Turkana Basin	Kenya	NA-390-1	Nachukui	1.05962	-5.86013	0.345928	this study
Turkana Basin	Kenya	NB-406-1	Nachukui	1.05962	-5.4328	0.311659	this study
Turkana Basin	Kenya	NB-406-2	Nachukui	1.05962	-5.52337	0.318845	this study
Turkana Basin	Kenya	NB-406-3	Nachukui	1.05962	-5.47018	0.31462	this study
Olduvai	Tanzania	79-8-20G	Bed III	1.06	-1.9	0.0821318	I
Olduvai	Tanzania	62-7-5B	Bed III	1.06	-2.4	0.107068	I
Turkana Basin	Kenya	NB-405-1	Nachukui	1.06923	-4.89831	0.270228	this study
Turkana Basin	Kenya	NB-405-2	Nachukui	1.06923	-4.74789	0.258899	this study
Turkana Basin	Kenya	7-125	Koobi Fora	1.10614	-2.9	0.134867	I
Turkana Basin	Kenya	NB-404-1	Nachukui	1.10769	-4.51968	0.242017	this study
Turkana Basin	Kenya	NB-404-2	Nachukui	1.10769	-4.56978	0.24569	this study
Turkana Basin	Kenya	NB-404-3	Nachukui	1.10769	-4.248	0.222431	this study
Afar - Gona	Ethiopia	GONJQ-266	Busidima	1.11393	-3.3	0.159031	I
Turkana Basin	Kenya	NA-385-2	Nachukui	1.12692	-4.99387	0.277505	this study
Turkana Basin	Kenya	7-119	Koobi Fora	1.12913	-2.1	0.0917506	I
Turkana Basin	Kenya	7-116	Koobi Fora	1.14062	-4.1	0.212011	I
Turkana Basin	Kenya	NB-403-1	Nachukui	1.16538	-7.37512	0.472743	this study
Olduvai	Tanzania	72-6-19M	Bed III	1.18	-1.1	0.0486336	I
Turkana Basin	Kenya	KN07WT-500	Nachukui	1.18683	-2.60333	0.118038	I
Olduvai	Tanzania	TZ81-103	Blank	1.19	-3.9	0.198222	I
Olduvai	Tanzania	79-8-19F	Upper Bed II	1.22	-3	0.140752	I
Afar - Gona	Ethiopia	GONJQ-002	Busidima	1.22018	-6.5	0.398718	I
Turkana Basin	Kenya	KN07WT-499	Nachukui	1.2292	-5.63667	0.327894	I
Turkana Basin	Kenya	7-107	Koobi Fora	1.23257	-3.9	0.198222	I
Turkana Basin	Kenya	NA-382-1	Nachukui	1.23269	-3.18367	0.151834	this study
Turkana Basin	Kenya	NA-382-2	Nachukui	1.23269	-3.84781	0.194682	this study
Olduvai	Tanzania	GCH-101	Upper Bed II	1.235	-2.7	0.123416	I
Olduvai	Tanzania	79-8-20F	Upper Bed II	1.24	-4.1	0.212011	I
Afar - Gona	Ethiopia	GONJQ-079	Busidima	1.24265	-2.4	0.107068	I
Afar - Gona	Ethiopia	GONJQ-078	Busidima	1.26882	-3.5	0.171717	I
Olduvai	Tanzania	TZ81-101	Upper Bed II	1.27	-2.1	0.0917506	I
Afar - Gona	Ethiopia	GONJQ-231	Busidima	1.2733	-3.5	0.171717	I
Turkana Basin	Kenya	7-101	Koobi Fora	1.29005	-5.7	0.332981	I
Tugen Hills	Kenya	129	Chemlikiani	1.3	-6.393	0.389789	I
Tugen Hills	Kenya	124	Chemlikiani	1.3	-3.862	0.195642	I
Turkana Basin	Kenya	KN07WT-508	Nachukui	1.30659	-7.13	0.451876	I
Afar - Gona	Ethiopia	GONJQ-073	Busidima	1.30707	-5	0.277974	I
Tugen Hills	Kenya	126	Chemlikiani	1.31	-4.962	0.275072	I
Turkana Basin	Kenya	KN07WT-507	Nachukui	1.31139	-0.353333	0.0249461	I
Afar - Gona	Ethiopia	GONJQ-158	Busidima	1.3126	-5.8	0.341053	I
Turkana Basin	Kenya	KN07WT-474	Nachukui	1.31858	-6.19667	0.373503	I
Tugen Hills	Kenya	115	Chemlikiani	1.32	-4.851	0.266648	I
Afar - Gona	Ethiopia	GONJQ-265	Busidima	1.32643	-2.4	0.107068	I
Tugen Hills	Kenya	114	Chemlikiani	1.33	-4.611	0.248727	I
Afar - Gona	Ethiopia	GONJQ-084	Busidima	1.37353	-5.2	0.2934	I
Olduvai	Tanzania	TZ81-94	Upper Bed II	1.38	-6.9	0.432372	I
Turkana Basin	Kenya	6-135	Koobi Fora	1.382	-4.2	0.219032	I
Turkana Basin	Kenya	KN07WT-495	Nachukui	1.3844	-5.03	0.280272	I
Turkana Basin	Kenya	K93-5094	Koobi Fora	1.39	-5	0.277974	I
Turkana Basin	Kenya	514-1	Koobi Fora	1.39	-5.65571	0.329421	this study
Turkana Basin	Kenya	514-2	Koobi Fora	1.39	-5.59247	0.324356	this study
Turkana Basin	Kenya	520-3	Koobi Fora	1.3924	-3.33507	0.161227	this study
Turkana Basin	Kenya	520-4	Koobi Fora	1.3924	-3.56496	0.175921	this study
Turkana Basin	Kenya	DPX-1	Koobi Fora	1.3936	-1.83841	0.0792672	this study
Turkana Basin	Kenya	DPZ-1	Koobi Fora	1.3936	-2.78791	0.128396	this study
Turkana Basin	Kenya	6-134A1	Koobi Fora	1.3939	-4	0.205074	I
Turkana Basin	Kenya	6-134A2	Koobi Fora	1.3939	-4.2	0.219032	I
Turkana Basin	Kenya	6-134A3	Koobi Fora	1.3939	-3.9	0.198222	I
Turkana Basin	Kenya	522-1	Koobi Fora	1.399	-0.813495	0.0386543	this study
Turkana Basin	Kenya	522-2	Koobi Fora	1.399	-1.72541	0.0741331	this study
Afar - Gona	Ethiopia	GONJQ-112	Busidima	1.40232	-5.5	0.316986	I
Turkana Basin	Kenya	6-131	Koobi Fora	1.4058	-4	0.205074	I
Afar - Gona	Ethiopia	GONJQ-157	Busidima	1.40789	-6	0.357332	I
Turkana Basin	Kenya	KN07WT-494	Nachukui	1.414	-4.61333	0.248899	I
Turkana Basin	Kenya	KN07WT-492	Nachukui	1.4224	-5.58667	0.323892	I
Afar - Gona	Ethiopia	GONJQ-077	Busidima	1.42588	-3.1	0.146743	I
Afar - Dikika	Ethiopia	E10-9101	Busidima	1.42692	-5.3	0.301205	I
Afar - Gona	Ethiopia	DANL-100	Busidima	1.42695	-6.4	0.390372	I
Turkana Basin	Kenya	KN07WT-484	Nachukui	1.43679	-5.90333	0.349442	I
Turkana Basin	Kenya	KN07WT-490	Nachukui	1.43692	-5.48333	0.315663	I
Turkana Basin	Kenya	KN07WT-489	Nachukui	1.44038	-4.925	0.272255	I
Turkana Basin	Kenya	KN07WT-483	Nachukui	1.445	-2.21	0.0972447	I
Turkana Basin	Kenya	KN07WT-488	Nachukui	1.45655	-6.37333	0.388152	I
Afar - Gona	Ethiopia	GONJQ-066	Busidima	1.45886	-5.9	0.34917	I
Afar - Dikika	Ethiopia	E02-1116	Busidima	1.45964	-7.1	0.449327	I
Turkana Basin	Kenya		Koobi Fora	1.46	-5.5	0.316986	L
Turkana Basin	Kenya	103NL-01a	Koobi Fora	1.46085	-8.14	0.537998	I
Turkana Basin	Kenya	103NL-02a #1	Koobi Fora	1.46085	-7.31	0.467193	I
Turkana Basin	Kenya	103NL-03a	Koobi Fora	1.46085	-6.4	0.390372	I
Afar - Gona	Ethiopia	DANL-129	Busidima	1.46507	-2.9	0.134867	I
Tugen Hills	Kenya	83	U. Chemeron	1.5	-5.541	0.320249	I
Turkana Basin	Kenya	6-116	Koobi Fora	1.501	-4.6	0.247915	I
Turkana Basin	Kenya	CJL 1A-FGZ-204C	Koobi Fora	1.5059	-5.7641	0.338149	I
Turkana Basin	Kenya	KN07WT-513	Nachukui	1.50772	-6.87667	0.430398	I
Turkana Basin	Kenya	KN07WT-521	Nachukui	1.51003	-7.16	0.454426	I
Turkana Basin	Kenya	KN07WT-517	Nachukui	1.51234	-6.02	0.35897	I
Turkana Basin	Kenya	KN07WT-512	Nachukui	1.51465	-5.06333	0.282832	I
Turkana Basin	Kenya	KN07WT-522	Nachukui	1.51465	-3.65667	0.181923	I
Turkana Basin	Kenya	CJL 1A-7/MSFWJJ14	Koobi Fora	1.51795	-5.74429	0.33655	I
Turkana Basin	Kenya	CJL 1A-FGZ-404C	Koobi Fora	1.51795	-3.85177	0.194949	I
Turkana Basin	Kenya	CJL 1A-FWJJ14-7-HOR	Koobi Fora	1.51795	-5.12941	0.287927	I
Turkana Basin	Kenya	KN07WT-515	Nachukui	1.51927	-6.61333	0.408212	I
Turkana Basin	Kenya		Koobi Fora	1.52	-1.96	0.0849668	L
Turkana Basin	Kenya	KN07WT-479	Nachukui	1.5262	-7.29667	0.466057	I
Turkana Basin	Kenya	CJL 1A-9H/AB-20CM	Koobi Fora	1.53	-5.6752	0.330987	I
Turkana Basin	Kenya	CJL 1A-9H-AB	Koobi Fora	1.53	-4.5997	0.247893	I
Turkana Basin	Kenya	CJL 1A-FWJJ14-AB	Koobi Fora	1.53	-5.52265	0.318787	I
Turkana Basin	Kenya		Koobi Fora	1.53	-2.53	0.114028	L
Turkana Basin	Kenya	CJL 130-3/3D	Koobi Fora	1.53129	-5.41397	0.310171	I
Turkana Basin	Kenya	KN07WT-477	Nachukui	1.53544	-7.56333	0.4888	I
Turkana Basin	Kenya	CJL 1A-1B-50CM	Koobi Fora	1.53602	-4.28452	0.225031	I
Turkana Basin	Kenya	CJL 1A-2/10C	Koobi Fora	1.53602	-6.04658	0.361148	I
Turkana Basin	Kenya	CJL 1A-7/MSAB	Koobi Fora	1.53602	-5.00026	0.277994	I
Turkana Basin	Kenya	CJL 1A-9H-13	Koobi Fora	1.53602	-6.21943	0.375385	I
Turkana Basin	Kenya	CJL 1A-FGZ-504C	Koobi Fora	1.53602	-5.49156	0.316316	I
Turkana Basin	Kenya	CJL 1A-FWJJ14-7-AB	Koobi Fora	1.53602	-4.70864	0.255969	I
Turkana Basin	Kenya	6-113	Koobi Fora	1.5367	-5.9	0.34917	I
Turkana Basin	Kenya		Koobi Fora	1.54	-3.36	0.162796	L
Turkana Basin	Kenya	CJL 1A-5CM-1B	Koobi Fora	1.54205	-4.40449	0.233642	I
Turkana Basin	Kenya	CJL 1A-1B/1A-5CM	Koobi Fora	1.54205	-3.84753	0.194663	I
Turkana Basin	Kenya	CJL 130-3/3A	Koobi Fora	1.54742	-5.53462	0.31974	I
Turkana Basin	Kenya	CJL 130-3/3F	Koobi Fora	1.54742	-5.8842	0.347885	I
Turkana Basin	Kenya	CJL 1A-9H-12-5CM	Koobi Fora	1.54807	-4.09968	0.211989	I
Turkana Basin	Kenya	6-109	Koobi Fora	1.5486	-4.7	0.255325	I
Afar - Gona	Ethiopia	GONJQ-068	Busidima	1.54993	-5	0.277974	I
Afar - Gona	Ethiopia	GONJQ-069	Busidima	1.54993	-4.8	0.262806	I
Afar - Gona	Ethiopia	GONJQ-067	Busidima	1.54993	-5.6	0.324958	I
Turkana Basin	Kenya		Koobi Fora	1.55	-4.96	0.274919	L
Turkana Basin	Kenya		Koobi Fora	1.55	-4.53	0.242772	L
Turkana Basin	Kenya		Koobi Fora	1.55	-5.73	0.335397	L
Turkana Basin	Kenya		Koobi Fora	1.55	-4.94	0.273396	L
Turkana Basin	Kenya		Koobi Fora	1.55	-4.12	0.213408	L
Turkana Basin	Kenya		Koobi Fora	1.55	-4.12	0.213408	L
Turkana Basin	Kenya		Koobi Fora	1.55	-5.37	0.306703	L
Turkana Basin	Kenya		Koobi Fora	1.55	-4.69	0.254581	L
Turkana Basin	Kenya	K06-006B	Nachukui	1.55	-6.23099	0.37634	J
Turkana Basin	Kenya	K06-010A	Nachukui	1.55	-5.59686	0.324707	J
Turkana Basin	Kenya	K06-010B	Nachukui	1.55	-5.38305	0.307732	J
Turkana Basin	Kenya	K06-006A	Nachukui	1.55	-4.7131	0.256301	J
Turkana Basin	Kenya	K06-008A	Nachukui	1.55	-3.95369	0.20189	J
Turkana Basin	Kenya	K06-008B	Nachukui	1.55	-3.80944	0.192094	J
Turkana Basin	Kenya	K06-007A	Nachukui	1.55	0.00246075	0.016353	J
Turkana Basin	Kenya	K06-007B	Nachukui	1.55	0.837072	0.00324216	J
Afar - Dikika	Ethiopia	E02-1115	Busidima	1.55071	-7.1	0.449327	I
Afar - Dikika	Ethiopia	E02-1149	Busidima	1.55071	-6.5	0.398718	I
Turkana Basin	Kenya	CJL 1A-9H-12-30CM	Koobi Fora	1.5541	-3.67033	0.182824	I
Afar - Gona	Ethiopia	GON07-12	Busidima	1.55411	-4.3	0.226135	I
Afar - Gona	Ethiopia	GONJQ-153	Busidima	1.56036	-1.1	0.0486336	I
Afar - Dikika	Ethiopia	E10-9105	Busidima	1.56154	-5.8	0.341053	I
Turkana Basin	Kenya	CJL 1A-3/3C	Koobi Fora	1.56355	-6.37776	0.38852	I
Afar - Gona	Ethiopia	GONJQ-156	Busidima	1.56608	-6.5	0.398718	I
Turkana Basin	Kenya	K94-5424	Koobi Fora	1.57	-5.98863	0.356402	I
Turkana Basin	Kenya	K94-5424	Koobi Fora	1.57	-6.17386	0.37162	I
Turkana Basin	Kenya	HJF 130-12/R	Koobi Fora	1.57161	-7.24609	0.46175	I
Turkana Basin	Kenya	CJL 1A-9H/10	Koobi Fora	1.57819	-4.12369	0.213667	I
Turkana Basin	Kenya	CJL 1A-9H-10	Koobi Fora	1.57819	-4.25236	0.222741	I
Turkana Basin	Kenya	K96-6207	Nachukui	1.58	-6.4	0.390372	I
Turkana Basin	Kenya	K98-6227	Nachukui	1.58	-2.66	0.121178	I
Turkana Basin	Kenya	KN07WT-487	Nachukui	1.58163	-5.18667	0.292364	I
Afar - Gona	Ethiopia	GONJQ-108	Busidima	1.58446	-2	0.086881	I
Turkana Basin	Kenya	K91-4673	Koobi Fora	1.5859	-4.72728	0.257359	I
Turkana Basin	Kenya	KN07WT-486	Nachukui	1.58624	-6.20667	0.374329	I
Turkana Basin	Kenya	HJF 130-12/Q	Koobi Fora	1.58774	-9.06675	0.616092	I
Turkana Basin	Kenya	HJF 130-12/V	Koobi Fora	1.58774	-7.68256	0.498979	I
Turkana Basin	Kenya		Koobi Fora	1.59	-3.26	0.156541	L
Turkana Basin	Kenya		Koobi Fora	1.59	-4.33	0.228282	L
Turkana Basin	Kenya	CJL 1A-2/10C	Koobi Fora	1.59024	-6.3133	0.383162	I
Turkana Basin	Kenya	CJL 1A-2/7C	Koobi Fora	1.59024	-4.96621	0.275392	I
Afar - Gona	Ethiopia	GONJQ-230	Busidima	1.59205	-5.4	0.309068	I
Turkana Basin	Kenya	HJF 130-12/P	Koobi Fora	1.59581	-7.54073	0.486871	I
Turkana Basin	Kenya	K96-6208	Nachukui	1.6	-7.4	0.474864	I
Turkana Basin	Kenya	K98-6226	Nachukui	1.6	0.22	0.0119764	I
Turkana Basin	Kenya	CJL 1A-5/8C	Koobi Fora	1.60229	-6.73662	0.418579	I
Turkana Basin	Kenya	CJL 1A-9H/7	Koobi Fora	1.60229	-4.09236	0.211478	I
Turkana Basin	Kenya	CJL 1A-9H-7	Koobi Fora	1.60229	-4.5254	0.242435	I
Turkana Basin	Kenya	CJL 130-94 1N	Koobi Fora	1.61	-6.74204	0.419035	I
Turkana Basin	Kenya	CJL 130-94 2C	Koobi Fora	1.61	-6.31257	0.383101	I
Turkana Basin	Kenya	CJL 130-95 1R	Koobi Fora	1.61	-4.19496	0.218676	I
Turkana Basin	Kenya	CJL 130-95 5R	Koobi Fora	1.61	-3.29824	0.158921	I
Turkana Basin	Kenya	CJL 130-95 7R	Koobi Fora	1.61	-3.77574	0.189832	I
Turkana Basin	Kenya	K91-4675	Koobi Fora	1.61	-7.16646	0.454975	I
Turkana Basin	Kenya	K91-4671	Koobi Fora	1.61	-6.76522	0.420989	I
Turkana Basin	Kenya	K91-4671	Koobi Fora	1.61	-6.18137	0.37224	I
Afar - Gona	Ethiopia	GONJQ-072	Busidima	1.61064	-3.6	0.178205	I
Turkana Basin	Kenya	HJF 130-12/N	Koobi Fora	1.61194	-7.21526	0.459126	I
Turkana Basin	Kenya	HJF 130-12/PH	Koobi Fora	1.61194	-6.46196	0.395539	I
Turkana Basin	Kenya	CJL101-1C-2C	Koobi Fora	1.61286	-2.96261	0.138539	I
Turkana Basin	Kenya	CJL101-1C-3C	Koobi Fora	1.61286	-5.17205	0.29123	I
Turkana Basin	Kenya	CJL101-1C-1C	Koobi Fora	1.61382	-4.21606	0.220167	I
Turkana Basin	Kenya	CJL101-1C-4C	Koobi Fora	1.61382	-5.11636	0.286919	I
Turkana Basin	Kenya	CJL 1A-2/5C	Koobi Fora	1.61434	-3.80501	0.191796	I
Turkana Basin	Kenya	CJL 1A-3/6C	Koobi Fora	1.61434	-4.59745	0.247727	I
Turkana Basin	Kenya	CJL 1A-3/6C	Koobi Fora	1.61434	-4.50259	0.240768	I
Turkana Basin	Kenya	CJL 1A-5/6C	Koobi Fora	1.61434	-5.08251	0.284308	I
Turkana Basin	Kenya	CJL 1A-5/6C	Koobi Fora	1.61434	-5.22073	0.295014	I
Turkana Basin	Kenya	CJL 1A-6/6C	Koobi Fora	1.61434	-3.94588	0.201355	I
Turkana Basin	Kenya	CJL 1A-9H 5	Koobi Fora	1.61434	-4.25	0.222573	I
Turkana Basin	Kenya	CJL 1A-9H 5	Koobi Fora	1.61434	-4.265	0.22364	I
Turkana Basin	Kenya	CJL 1A-9H-5	Koobi Fora	1.61434	-4.52608	0.242485	I
Afar - Dikika	Ethiopia	E10-9106	Busidima	1.61538	-5.2	0.2934	I
Afar - Gona	Ethiopia	DANL-098	Busidima	1.61753	-5.05	0.281807	I
Turkana Basin	Kenya	CJL 1A-1B-2C	Koobi Fora	1.61763	-5.94204	0.352596	I
Turkana Basin	Kenya	CJL 1A-1B-1C	Koobi Fora	1.61859	-5.30839	0.301862	I
Turkana Basin	Kenya	GaJi14-1L	Koobi Fora	1.61954	-4.60705	0.248435	I
Turkana Basin	Kenya	GaJi14-2L	Koobi Fora	1.61954	-3.42628	0.166996	I
Turkana Basin	Kenya	GAJI14 SUPP	Koobi Fora	1.61954	-5.43551	0.311873	I
Turkana Basin	Kenya	6-108	Koobi Fora	1.62	-5	0.277974	I
Olduvai	Tanzania	TZ81-92	Lemuta	1.62	-6	0.357332	I
Turkana Basin	Kenya	CJL 1A-3/3C	Koobi Fora	1.62639	-4.86042	0.26736	I
Turkana Basin	Kenya	CJL 1A-3/3C	Koobi Fora	1.62639	-4.72393	0.257109	I
Turkana Basin	Kenya	CJL 1A-'5/3	Koobi Fora	1.62639	-6.40371	0.390681	I
Turkana Basin	Kenya	CJL 1A-6/3C	Koobi Fora	1.62639	-3.64388	0.181081	I
Turkana Basin	Kenya	CJL 1A-9H/4	Koobi Fora	1.62639	-3.3805	0.164091	I
Turkana Basin	Kenya	CJL 1A-9H-4	Koobi Fora	1.62639	-3.49862	0.171628	I
Turkana Basin	Kenya	HJF 130-12/M	Koobi Fora	1.62806	-7.08031	0.447655	I
Olduvai	Tanzania	79-8-20L	Lemuta	1.63	-5.6	0.324958	I
Turkana Basin	Kenya	K93-5177	Koobi Fora	1.63099	-5.22818	0.295594	I
Turkana Basin	Kenya	K93-5177	Koobi Fora	1.63099	-5.6879	0.332007	I
Olduvai	Tanzania	79-8-20K	Lemuta	1.635	-4	0.205074	I
Turkana Basin	Kenya	K93-5182	Koobi Fora	1.63863	-3.76303	0.188982	I
Turkana Basin	Kenya	K93-5182	Koobi Fora	1.63863	-3.8054	0.191822	I
Afar - Gona	Ethiopia	GONJQ-225	Busidima	1.63911	-5.6	0.324958	I
Turkana Basin	Kenya	6-104	Koobi Fora	1.64	-3.2	0.152836	I
Afar - Dikika	Ethiopia	E10-9104	Busidima	1.64231	-7.4	0.474864	I
Turkana Basin	Kenya	HJF 130-12/J	Koobi Fora	1.64419	-6.41431	0.391564	I
Turkana Basin	Kenya	HJF 130-12/K	Koobi Fora	1.64419	-6.57872	0.405308	I
Afar - Gona	Ethiopia	GONJQ-113	Busidima	1.64518	-5.1	0.285656	I
Turkana Basin	Kenya	CJL101-3-1C	Koobi Fora	1.64767	-3.5712	0.176327	I
Turkana Basin	Kenya	CJL101-3-2C	Koobi Fora	1.64767	-4.22466	0.220776	I
Turkana Basin	Kenya	K93-5099a	Koobi Fora	1.65	-7.2	0.457828	I
Turkana Basin	Kenya		Koobi Fora	1.65	-3.74	0.187444	L
Turkana Basin	Kenya		Koobi Fora	1.65	-5.73	0.335397	L
Turkana Basin	Kenya		Koobi Fora	1.65	-6.71	0.416337	L
Turkana Basin	Kenya		Koobi Fora	1.65	-6.69	0.414654	L
Turkana Basin	Kenya		Koobi Fora	1.65	-6.69	0.414654	L
Turkana Basin	Kenya		Koobi Fora	1.65	-5.72	0.334592	L
Olduvai	Tanzania	79-8-20I	Lemuta	1.65	-4.1	0.212011	I
Olduvai	Tanzania	TZ81-90	Lemuta	1.65	-4.4	0.233318	I
Olduvai	Tanzania	64-6-19E	Lemuta	1.65	-1.1	0.0486336	I
Turkana Basin	Kenya	CJL101-4-6C	Koobi Fora	1.65244	-5.81836	0.342539	I
Olduvai	Tanzania	TZ81-89	Lemuta	1.655	-1.9	0.0821318	I
Afar - Gona	Ethiopia	GONJQ-155	Busidima	1.65565	-6.6	0.407093	I
Turkana Basin	Kenya	CJL101-4-1C	Koobi Fora	1.65912	-4.67848	0.253724	I
Olduvai	Tanzania	478-409	Lemuta	1.66	-6.8	0.423922	I
Olduvai	Tanzania	79-8-20H	Lemuta	1.66	-3.9	0.198222	I
Olduvai	Tanzania	TZ81-88	Lemuta	1.66	-2.3	0.101846	I
Olduvai	Tanzania	72-7-13E	Lemuta	1.66	-0.6	0.0319347	I
Afar - Gona	Ethiopia	GONJQ-228	Busidima	1.66036	-5.4	0.309068	I
Turkana Basin	Kenya	TEC103-1(L)	Koobi Fora	1.66198	-4.15918	0.216156	I
Turkana Basin	Kenya	TEC103-1(40-50)	Koobi Fora	1.66198	-4.64067	0.25092	I
Turkana Basin	Kenya	TEC103-1(70-80)	Koobi Fora	1.66198	-4.36406	0.230728	I
Turkana Basin	Kenya	RLQ103-05-2H	Koobi Fora	1.66198	-0.437062	0.0272245	I
Turkana Basin	Kenya	RLQ103-05-1(55)	Koobi Fora	1.66198	-3.42393	0.166846	I
Turkana Basin	Kenya	RLQ103-05-3L(1M)	Koobi Fora	1.66198	-4.96522	0.275317	I
Turkana Basin	Kenya	RLQ103-05-1(155)	Koobi Fora	1.66198	-0.654649	0.0335959	I
Turkana Basin	Kenya	RLQ103-05-3L(4.5)	Koobi Fora	1.66198	-5.1312	0.288065	I
Turkana Basin	Kenya	RLQ103-05-2L(10)	Koobi Fora	1.66198	-3.65536	0.181837	I
Turkana Basin	Kenya	HJF 130-12/H	Koobi Fora	1.66839	-6.02175	0.359113	I
Afar - Dikika	Ethiopia	ZBE10-9001	Busidima	1.66923	-3.7	0.184786	I
Afar - Dikika	Ethiopia	ZBE10-9000	Busidima	1.66923	-3	0.140752	I
Afar - Dikika	Ethiopia	ZBE10-9002	Busidima	1.66923	-5.1	0.285656	I
Afar - Dikika	Ethiopia	E10-9103	Busidima	1.66923	-5.5	0.316986	I
Olduvai	Tanzania	478-272	Lemuta	1.67	-4.3	0.226135	I
Olduvai	Tanzania	TZ81-86	Lower Bed II	1.675	-3.9	0.198222	I
Turkana Basin	Kenya	HJF 130-12/F	Koobi Fora	1.67645	-7.11322	0.45045	I
Turkana Basin	Kenya	HJF 130-12/G	Koobi Fora	1.67645	-6.49671	0.398443	I
Turkana Basin	Kenya	102-428	Koobi Fora	1.67793	-4.6	0.247915	I
Turkana Basin	Kenya	K95-6003	Koobi Fora	1.68	-3.9	0.198222	I
Olduvai	Tanzania	TZ81-85	Lower Bed II	1.68	-4.8	0.262806	I
Turkana Basin	Kenya	101-306	Koobi Fora	1.68336	-0.8	0.0382113	I
Turkana Basin	Kenya	HJF 130-22/7A	Koobi Fora	1.68452	-3.7639	0.18904	I
Turkana Basin	Kenya	HJF 130-22/7B	Koobi Fora	1.68452	-6.65528	0.411735	I
Turkana Basin	Kenya	130NL-16A	Koobi Fora	1.69058	-6.41864	0.391925	I
Afar - Gona	Ethiopia	GONJQ-229	Busidima	1.69071	-5.3	0.301205	I
Afar - Gona	Ethiopia	DANL-097	Busidima	1.69377	-5.3	0.301205	I
Afar - Gona	Ethiopia	DANL-080	Busidima	1.69377	-6.76	0.420549	I
Afar - Gona	Ethiopia	DANL-081	Busidima	1.69377	-6.9	0.432372	I
Turkana Basin	Kenya	104NL-01a #1	Koobi Fora	1.7	-5.91	0.349985	I
Turkana Basin	Kenya	104NL-01b	Koobi Fora	1.7	-2.67	0.121736	I
Turkana Basin	Kenya	104NL-01c #1	Koobi Fora	1.7	-6.17	0.371302	I
Turkana Basin	Kenya	K98-6228	Nachukui	1.7	-4.58	0.246442	I
Afar - Gona	Ethiopia	GONJQ-255	Busidima	1.70071	-3.2	0.152836	I
Turkana Basin	Kenya	130NL-16B	Koobi Fora	1.70671	-6.26709	0.379329	I
Turkana Basin	Kenya	CJL 130-96 2C	Koobi Fora	1.71161	-8.84842	0.597884	I
Afar - Gona	Ethiopia	DANL-074	Busidima	1.7213	-5.51	0.317781	I
Turkana Basin	Kenya	RLQ102-5/1C	Koobi Fora	1.72687	-3.58217	0.177041	I
Turkana Basin	Kenya	CJL 130-96 5C	Koobi Fora	1.72774	-7.58584	0.490722	I
Turkana Basin	Kenya	RLQ102-5/2C	Koobi Fora	1.72878	-2.9664	0.138763	I
Turkana Basin	Kenya	CJL 102-3/10C	Koobi Fora	1.72973	-4.88923	0.26954	I
Turkana Basin	Kenya	CJL 102-3/9C	Koobi Fora	1.72973	-3.07631	0.145314	I
Turkana Basin	Kenya	RLQ102-10/2C	Koobi Fora	1.73069	-4.68808	0.254438	I
Turkana Basin	Kenya	RLQ102-5/3C	Koobi Fora	1.73069	-6.4339	0.393197	I
Afar - Gona	Ethiopia	DANL-128	Busidima	1.73188	-7.3	0.466341	I
Afar - Gona	Ethiopia	GONJQ-254	Busidima	1.73207	-4.4	0.233318	I
Turkana Basin	Kenya	RLQ123-05-2L-2	Koobi Fora	1.7326	-2.67791	0.122178	I
Turkana Basin	Kenya	RLQ123-05-2	Koobi Fora	1.7326	-2.26316	0.0999507	I
Turkana Basin	Kenya	RLQ123-05-3	Koobi Fora	1.7326	0.426125	0.00845067	I
Turkana Basin	Kenya	RLQ102-10/5C	Koobi Fora	1.73737	-3.41192	0.166082	I
Olduvai	Tanzania	15		1.74	-5.55	0.320966	I
Olduvai	Tanzania	11		1.74	-5.68	0.331373	I
Olduvai	Tanzania	13		1.74	-3.89	0.197542	I
Olduvai	Tanzania	10		1.74	-4.26	0.223284	I
Turkana Basin	Kenya	102-423	Koobi Fora	1.74128	-5.2	0.2934	I
Turkana Basin	Kenya	RLQ102-9B-1C	Koobi Fora	1.74252	-3.65815	0.182021	I
Turkana Basin	Kenya	CJL 102-3/5C	Koobi Fora	1.74309	-2.8674	0.132971	I
Turkana Basin	Kenya	CJL 130-96 1C	Koobi Fora	1.74387	-5.6846	0.331742	I
Turkana Basin	Kenya	RLQ102-2-1C	Koobi Fora	1.74405	-4.22523	0.220817	I
Turkana Basin	Kenya	RLQ102-2-2C	Koobi Fora	1.745	-6.04403	0.360939	I
Turkana Basin	Kenya	RLQ102-2/2C	Koobi Fora	1.745	-5.96613	0.354563	I
Turkana Basin	Kenya	RLQ102-2/3C	Koobi Fora	1.74595	-6.39985	0.390359	I
Turkana Basin	Kenya	CJL102-3-2C	Koobi Fora	1.74882	-9.3674	0.640896	I
Turkana Basin	Kenya	CJL102-3-1C	Koobi Fora	1.74882	-5.16561	0.29073	I
Turkana Basin	Kenya	RLQ102-2/4C	Koobi Fora	1.74882	-3.69264	0.184298	I
Turkana Basin	Kenya	HJF 130-22/6A	Koobi Fora	1.74903	-7.21088	0.458754	I
Turkana Basin	Kenya	HJF 130-22/6B	Koobi Fora	1.74903	-6.40431	0.390731	I
Turkana Basin	Kenya	HJF 130-22/6C	Koobi Fora	1.74903	-7.87039	0.515013	I
Turkana Basin	Kenya	HJF 130-22/6D	Koobi Fora	1.74903	-5.23688	0.296272	I
Turkana Basin	Kenya		Koobi Fora	1.75	-6.23	0.376259	L
Turkana Basin	Kenya	K07-024	Nachukui	1.75	-8.68531	0.584191	J
Turkana Basin	Kenya	K07-019A	Nachukui	1.75	-7.98621	0.524894	J
Turkana Basin	Kenya	K07-070	Nachukui	1.75	-7.1289	0.451782	J
Turkana Basin	Kenya	K07-069	Nachukui	1.75	-7.08445	0.448006	J
Turkana Basin	Kenya	K07-012	Nachukui	1.75	-7.07032	0.446806	J
Turkana Basin	Kenya	K07-068	Nachukui	1.75	-6.83847	0.427171	J
Turkana Basin	Kenya	K07-066	Nachukui	1.75	-6.29595	0.381722	J
Turkana Basin	Kenya	K07-013	Nachukui	1.75	-6.2573	0.378518	J
Turkana Basin	Kenya	K07-018	Nachukui	1.75	-6.05806	0.36209	J
Turkana Basin	Kenya	K07-067	Nachukui	1.75	-5.42617	0.311135	J
Turkana Basin	Kenya	K07-065	Nachukui	1.75	-5.14891	0.289436	J
Turkana Basin	Kenya	K07-019B	Nachukui	1.75	-5.05879	0.282482	J
Turkana Basin	Kenya	K07-016	Nachukui	1.75	-4.6851	0.254216	J
Turkana Basin	Kenya	K07-017	Nachukui	1.75	-4.18956	0.218295	J
Turkana Basin	Kenya	K07-014	Nachukui	1.75	-4.13231	0.21427	J
Turkana Basin	Kenya	K07-020	Nachukui	1.75	-3.90026	0.19824	J
Turkana Basin	Kenya	K07-023	Nachukui	1.75	-3.82986	0.193469	J
Turkana Basin	Kenya	K07-022	Nachukui	1.75	-2.51863	0.113412	J
Turkana Basin	Kenya	RLQ102-2/5C	Koobi Fora	1.75168	-2.79316	0.128696	I
Turkana Basin	Kenya	102-419A	Koobi Fora	1.75396	-1.9	0.0821318	I
Turkana Basin	Kenya	102-419C	Koobi Fora	1.75577	-2.8	0.129087	I
Turkana Basin	Kenya	K93-5189	Koobi Fora	1.75931	-6.42621	0.392556	I
Turkana Basin	Kenya	K93-5189	Koobi Fora	1.75931	-6.74939	0.419654	I
Turkana Basin	Kenya	RLQ102-1/2C	Koobi Fora	1.75931	-4.77683	0.261067	I
Turkana Basin	Kenya	RLQ102-LOREN PED	Koobi Fora	1.75931	-5.60574	0.325418	I
Turkana Basin	Kenya	RLQ102-L/2C	Koobi Fora	1.75931	-3.84335	0.19438	I
Turkana Basin	Kenya	RLQ102-L/3C	Koobi Fora	1.75931	-4.90484	0.270724	I
Turkana Basin	Kenya	RLQ102-L/4C	Koobi Fora	1.75931	-3.79418	0.191068	I
Turkana Basin	Kenya	RLQ102-L/5C	Koobi Fora	1.75931	-4.5788	0.246353	I
Turkana Basin	Kenya	K07-025	Nachukui	1.76	-8.90637	0.602731	J
Turkana Basin	Kenya	K07-049	Nachukui	1.76	-7.43973	0.478253	J
Turkana Basin	Kenya	K07-041	Nachukui	1.76	-7.00859	0.441569	J
Turkana Basin	Kenya	K07-030	Nachukui	1.76	-6.93208	0.435087	J
Turkana Basin	Kenya	K07-042	Nachukui	1.76	-6.83019	0.426471	J
Turkana Basin	Kenya	K07-050	Nachukui	1.76	-6.8268	0.426185	J
Turkana Basin	Kenya	K07-051	Nachukui	1.76	-6.66155	0.412262	J
Turkana Basin	Kenya	K07-044	Nachukui	1.76	-6.61407	0.408274	J
Turkana Basin	Kenya	K07-043	Nachukui	1.76	-6.51545	0.40001	J
Turkana Basin	Kenya	K07-048	Nachukui	1.76	-3.54542	0.174652	J
Turkana Basin	Kenya	K07-029	Nachukui	1.76	-3.23459	0.154968	J
Afar - Gona	Ethiopia	GONJQ-064	Busidima	1.76243	-4.2	0.219032	I
Afar - Dikika	Ethiopia	E02-1113e	Busidima	1.76321	-6.5	0.398718	I
Turkana Basin	Kenya	RLQ102-L/6C	Koobi Fora	1.76931	-4.69847	0.255211	I
Turkana Basin	Kenya	K07-027	Nachukui	1.77	-6.19145	0.373072	J
Turkana Basin	Kenya	130NL-01B	Koobi Fora	1.77123	-5.67	0.330569	I
Turkana Basin	Kenya	130NL-39A	Koobi Fora	1.77123	-8.06545	0.531649	I
Turkana Basin	Kenya	HJF 130-12/D/E	Koobi Fora	1.77323	-5.57894	0.323275	I
Turkana Basin	Kenya	CJL 130-97 4C	Koobi Fora	1.77613	-4.7638	0.26009	I
Turkana Basin	Kenya	130NL-31A	Koobi Fora	1.77929	-5.4375	0.312031	I
Turkana Basin	Kenya	130NL-34A	Koobi Fora	1.77929	-5.12797	0.287816	I
Turkana Basin	Kenya		Koobi Fora	1.78	-4.49	0.239849	L
Turkana Basin	Kenya		Koobi Fora	1.78	-6.9	0.432372	L
Turkana Basin	Kenya	130NL-03B	Koobi Fora	1.78735	-5.14	0.288746	I
Turkana Basin	Kenya	130NL-22A	Koobi Fora	1.78735	-5.58744	0.323954	I
Turkana Basin	Kenya	HJF 130-12/C	Koobi Fora	1.78935	-5.74123	0.336303	I
Turkana Basin	Kenya	CJL 130-97 3C	Koobi Fora	1.79226	-4.25003	0.222575	I
Turkana Basin	Kenya	CJL 130-98 4C	Koobi Fora	1.79226	-5.7326	0.335607	I
Turkana Basin	Kenya	CJL 130-98 5C	Koobi Fora	1.79226	-5.07641	0.283838	I
Turkana Basin	Kenya	130NL-22B	Koobi Fora	1.79542	-3.86077	0.195559	I
Turkana Basin	Kenya	HJF 130-12/B	Koobi Fora	1.79742	-5.14397	0.289054	I
Afar - Gona	Ethiopia	DANL-095	Busidima	1.8	-6.1	0.365536	I
Olduvai	Tanzania	NS-307-96		1.8	-4	0.205074	I
Olduvai	Tanzania	NS-303-96		1.8	-4.2	0.219032	I
Olduvai	Tanzania	NS-309-96		1.8	-5.1	0.285656	I
Olduvai	Tanzania	NS-305-96		1.8	-4.9	0.270357	I
Olduvai	Tanzania	NS-295-96		1.8	-4.3	0.226135	I
Olduvai	Tanzania	GA-104-96		1.8	-4.8	0.262806	I
Olduvai	Tanzania	NS-308-96		1.8	-4.7	0.255325	I
Olduvai	Tanzania	NS-306-96		1.8	-5.7	0.332981	I
Olduvai	Tanzania	NS-239-96		1.8	-4.3	0.226135	I
Olduvai	Tanzania	NS-271-96		1.8	-5.8	0.341053	I
Olduvai	Tanzania	NS-266-96		1.8	-5.7	0.332981	I
Olduvai	Tanzania	NS-229-96		1.8	-4.3	0.226135	I
Olduvai	Tanzania	NS-286-96 (avg)		1.8	-6.6	0.407093	I
Olduvai	Tanzania	NS-269-96		1.8	-6.4	0.390372	I
Olduvai	Tanzania	NS-301-96		1.8	-4	0.205074	I
Olduvai	Tanzania	NS-246-96		1.8	-5.7	0.332981	I
Olduvai	Tanzania	NS-259a-96		1.8	-4.6	0.247915	I
Olduvai	Tanzania	NS-265-96		1.8	-5.2	0.2934	I
Olduvai	Tanzania	NS-230-96		1.8	-4.3	0.226135	I
Olduvai	Tanzania	NS-304-96		1.8	-4.6	0.247915	I
Olduvai	Tanzania	NS-283-96		1.8	-4.2	0.219032	I
Olduvai	Tanzania	NS-297-96 (avg)		1.8	-5.6	0.324958	I
Olduvai	Tanzania	NS-247-96		1.8	-4.8	0.262806	I
Olduvai	Tanzania	NS-226-96		1.8	-4.6	0.247915	I
Olduvai	Tanzania	NS-243-96		1.8	-4.4	0.233318	I
Olduvai	Tanzania	NS-294-96		1.8	-4.7	0.255325	I
Turkana Basin	Kenya	130NL-04A	Koobi Fora	1.80348	-5.45	0.31302	I
Turkana Basin	Kenya	130NL-46B	Koobi Fora	1.80348	-6.664	0.412468	I
Turkana Basin	Kenya	K07-031	Nachukui	1.81	-6.97239	0.4385	J
Turkana Basin	Kenya	K07-033	Nachukui	1.81	-6.82454	0.425994	J
Turkana Basin	Kenya	K07-037	Nachukui	1.81	-5.98389	0.356014	J
Turkana Basin	Kenya	K07-038	Nachukui	1.81	-5.27563	0.299298	J
Turkana Basin	Kenya	K07-036	Nachukui	1.81	-4.99378	0.277498	J
Turkana Basin	Kenya	K07-034	Nachukui	1.81	-4.53291	0.242985	J
Turkana Basin	Kenya	CJL 130-97 2C	Koobi Fora	1.81645	-7.08723	0.448242	I
Turkana Basin	Kenya	RLQ102(05) 4.5 C5	Koobi Fora	1.81943	-3.95946	0.202286	I
Turkana Basin	Kenya	130NL-46A	Koobi Fora	1.81961	-6.55294	0.403148	I
Turkana Basin	Kenya	K07-046	Nachukui	1.82	-5.86397	0.34624	J
Turkana Basin	Kenya	K07-054	Nachukui	1.82	-5.75402	0.337335	J
Turkana Basin	Kenya	K07-047	Nachukui	1.82	-5.64895	0.328879	J
Turkana Basin	Kenya	K07-052	Nachukui	1.82	-5.59588	0.324629	J
Turkana Basin	Kenya	K07-053	Nachukui	1.82	-5.48578	0.315857	J
Afar - Dikika	Ethiopia	E02-1112	Busidima	1.82393	-5.8	0.341053	I
Turkana Basin	Kenya	RLQ102(05) UT	Koobi Fora	1.82802	-4.11072	0.212759	I
Turkana Basin	Kenya	HJF 130-22/5A	Koobi Fora	1.82968	-5.02072	0.27956	I
Turkana Basin	Kenya	HJF 130-22/5B	Koobi Fora	1.82968	-5.44028	0.312251	I
Afar - Gona	Ethiopia	GONJQ-085	Busidima	1.83735	-3.3	0.159031	I
Afar - Gona	Ethiopia	GONJQ-089	Busidima	1.83735	-2.7	0.123416	I
Afar - Gona	Ethiopia	GONJQ-086	Busidima	1.83735	-4.9	0.270357	I
Afar - Gona	Ethiopia	GONJQ-088	Busidima	1.83735	-4.7	0.255325	I
Afar - Gona	Ethiopia	GONJQ-087	Busidima	1.83735	-4	0.205074	I
Turkana Basin	Kenya	K93-5158	Koobi Fora	1.83774	-7.18973	0.456955	I
Turkana Basin	Kenya	K93-5160	Koobi Fora	1.83774	-7.18547	0.456592	I
Turkana Basin	Kenya	102-407	Koobi Fora	1.83904	-7.7	0.500468	I
Turkana Basin	Kenya	RLQ102-7B/1C	Koobi Fora	1.84805	-5.19865	0.293295	I
Turkana Basin	Kenya	RLQ102-7C/1C	Koobi Fora	1.84805	-10.3654	0.720218	I
Turkana Basin	Kenya	RLQ102-7D/1C	Koobi Fora	1.84805	-5.67334	0.330837	I
Turkana Basin	Kenya	RLQ102-7D-2C	Koobi Fora	1.84805	-10.4318	0.725291	I
Turkana Basin	Kenya	RLQ102-7/1C	Koobi Fora	1.84805	-8.45879	0.565069	I
Turkana Basin	Kenya	K06-0152	Koobi Fora	1.85187	-5.92854	0.351495	I
Turkana Basin	Kenya	K06-0145	Koobi Fora	1.85187	-4.1635	0.21646	I
Turkana Basin	Kenya	K06-0108	Koobi Fora	1.85187	-4.93637	0.273119	I
Turkana Basin	Kenya	K06-0107	Koobi Fora	1.85187	-6.68989	0.414645	I
Turkana Basin	Kenya	K06-0106-3	Koobi Fora	1.85187	-5.48884	0.3161	I
Turkana Basin	Kenya	130NL-23A	Koobi Fora	1.85187	-6.38628	0.389229	I
Turkana Basin	Kenya	130NL-24A	Koobi Fora	1.85187	-6.70157	0.415627	I
Turkana Basin	Kenya	131NL-05c	Koobi Fora	1.85187	-6.8506	0.428195	I
Turkana Basin	Kenya	FxJj10a	Koobi Fora	1.85187	-5.69823	0.332838	I
Turkana Basin	Kenya	K06-0111	Koobi Fora	1.85282	-6.02115	0.359064	I
Turkana Basin	Kenya	K06-0110	Koobi Fora	1.85282	-5.40446	0.30942	I
Turkana Basin	Kenya	K06-0109	Koobi Fora	1.85378	-3.75898	0.188711	I
Turkana Basin	Kenya	102-402	Koobi Fora	1.85895	-4.2	0.219032	I
Turkana Basin	Kenya	CJL 130-99 1C	Koobi Fora	1.86	-7.46418	0.480339	I
Turkana Basin	Kenya	FxJj81-0	Koobi Fora	1.86	-4.42648	0.235234	I
Turkana Basin	Kenya	FxJj81-25	Koobi Fora	1.86	-5.81985	0.34266	I
Turkana Basin	Kenya	FxJj83-2HILLS	Koobi Fora	1.86	-7.03903	0.444151	I
Turkana Basin	Kenya	K93-5102	Koobi Fora	1.86	-6.9	0.432372	I
Turkana Basin	Kenya	CJL 130-98 1C	Koobi Fora	1.86484	-5.75671	0.337553	I
Turkana Basin	Kenya	118NL-04a	Koobi Fora	1.8694	-4.69782	0.255162	I
Turkana Basin	Kenya	131NL-03C	Koobi Fora	1.8694	-6.12013	0.367192	I
Turkana Basin	Kenya	130NL-48a	Koobi Fora	1.86968	-6.30176	0.382204	I
Turkana Basin	Kenya	130NL-49a	Koobi Fora	1.86968	-5.26569	0.298521	I
Turkana Basin	Kenya	131NL-05a	Koobi Fora	1.86968	-6.44924	0.394478	I
Turkana Basin	Kenya	131NL-08a	Koobi Fora	1.86968	-7.38376	0.47348	I
Turkana Basin	Kenya	131NL-09a	Koobi Fora	1.86968	-6.53116	0.401324	I
Turkana Basin	Kenya	FxJj83-56	Koobi Fora	1.87	-6.58553	0.405879	I
Turkana Basin	Kenya	HJF 130-22/4A	Koobi Fora	1.87	-4.39552	0.232995	I
Turkana Basin	Kenya	HJF 130-22/4B	Koobi Fora	1.87	-6.83981	0.427284	I
Turkana Basin	Kenya	FwJj20-7	Koobi Fora	1.87	-9.15919	0.623754	I
Turkana Basin	Kenya	FwJj20-7b	Koobi Fora	1.87	-9.53345	0.65444	I
Turkana Basin	Kenya	KFFS41 105 1C	Koobi Fora	1.87	-6.30955	0.38285	I
Turkana Basin	Kenya	KFFS41 105 2C	Koobi Fora	1.87	-5.78583	0.339906	I
Turkana Basin	Kenya	KFFS41 105 3C	Koobi Fora	1.87	-6.04733	0.36121	I
Turkana Basin	Kenya	KFFS41 105 4C	Koobi Fora	1.87	-6.5317	0.40137	I
Turkana Basin	Kenya	KFFS41 105 5C	Koobi Fora	1.87	-6.01403	0.358481	I
Turkana Basin	Kenya		Koobi Fora	1.87	-6.12	0.367181	L
Turkana Basin	Kenya		Koobi Fora	1.87	-5.63	0.32736	L
Turkana Basin	Kenya		Koobi Fora	1.87	-6.45	0.394541	L
Turkana Basin	Kenya	105NL-01C	Koobi Fora	1.87079	-3.67728	0.183282	I
Turkana Basin	Kenya	105NL-02A	Koobi Fora	1.87079	-3.43409	0.167493	I
Turkana Basin	Kenya	130NL-05A	Koobi Fora	1.87079	-6.14	0.368828	I
Turkana Basin	Kenya	130NL-47a	Koobi Fora	1.87079	-2.04504	0.0890596	I
Turkana Basin	Kenya	130NL-50a	Koobi Fora	1.87079	-6.02426	0.359319	I
Turkana Basin	Kenya	131NL-05b	Koobi Fora	1.87079	-7.27866	0.464524	I
Turkana Basin	Kenya	131NL-03D	Koobi Fora	1.87107	-7.34243	0.469957	I
Turkana Basin	Kenya	K06-0251	Koobi Fora	1.87191	-5.77201	0.338789	I
Turkana Basin	Kenya	105NL-01B	Koobi Fora	1.87219	-4.96293	0.275142	I
Turkana Basin	Kenya	105NL-02B	Koobi Fora	1.87219	-3.39112	0.164763	I
Turkana Basin	Kenya	105NL-04A	Koobi Fora	1.87219	-5.79656	0.340774	I
Turkana Basin	Kenya	105NL-04B	Koobi Fora	1.87219	-4.56936	0.245659	I
Turkana Basin	Kenya	105NL-04C	Koobi Fora	1.87219	-2.71187	0.124083	I
Turkana Basin	Kenya	131NL-03B	Koobi Fora	1.87219	-7.31299	0.467448	I
Turkana Basin	Kenya	KN07-102a	Koobi Fora	1.87219	-4.19933	0.218985	I
Turkana Basin	Kenya	105NL-01a	Koobi Fora	1.87359	-4.22597	0.220869	I
Turkana Basin	Kenya	131NL-03A	Koobi Fora	1.8747	-6.61943	0.408723	I
Turkana Basin	Kenya	FxJj1-20	Koobi Fora	1.87806	-8.12745	0.53693	I
Turkana Basin	Kenya	FxJj1-42	Koobi Fora	1.87806	-6.34883	0.386113	I
Turkana Basin	Kenya	FxJj1-047A	Koobi Fora	1.87806	-6.50305	0.398973	I
Turkana Basin	Kenya	FxJj1-047B	Koobi Fora	1.87806	-6.02034	0.358998	I
Turkana Basin	Kenya	FxJj3-045A	Koobi Fora	1.87806	-5.28775	0.300246	I
Turkana Basin	Kenya	FxJj3-045B	Koobi Fora	1.87806	-5.48225	0.315577	I
Turkana Basin	Kenya	FxJj3-047C	Koobi Fora	1.87806	-4.80031	0.262829	I
Turkana Basin	Kenya	FxJj3-48	Koobi Fora	1.87806	-5.82402	0.342998	I
Turkana Basin	Kenya	CJL 130-33 2C	Koobi Fora	1.87806	-5.0936	0.285162	I
Turkana Basin	Kenya	CJL 130-34 2C	Koobi Fora	1.87806	-5.14853	0.289407	I
Turkana Basin	Kenya	105NL-06a	Koobi Fora	1.87917	-6.60724	0.4077	I
Afar - Gona	Ethiopia	DANL-009	Busidima	1.88	-6.4	0.390372	I
Turkana Basin	Kenya	CJL 130-22/1A-2	Koobi Fora	1.88048	-8.46274	0.565403	I
Afar - Gona	Ethiopia	GONJQ-063	Busidima	1.88386	-4.5	0.240579	I
Turkana Basin	Kenya	K93-5156	Koobi Fora	1.88613	-5.30464	0.301569	I
Turkana Basin	Kenya	CJL 130-33 1C	Koobi Fora	1.88613	-6.04121	0.360708	I
Turkana Basin	Kenya	CJL 130-12/A	Koobi Fora	1.88613	-6.97261	0.438519	I
Turkana Basin	Kenya	K89-4328	Koobi Fora	1.88613	-5.54361	0.320457	I
Turkana Basin	Kenya	K89-4328	Koobi Fora	1.88613	-5.67717	0.331145	I
Turkana Basin	Kenya	K91-4674	Koobi Fora	1.88613	-7.24563	0.461712	I
Afar - Gona	Ethiopia	DANL-076	Busidima	1.89283	-6.19	0.372952	I
Turkana Basin	Kenya	KN07-101a	Koobi Fora	1.89314	-6.631	0.409695	I
Turkana Basin	Kenya	CJL 130-34 5C	Koobi Fora	1.89419	-5.94486	0.352827	I
Afar - Gona	Ethiopia	DANL-096	Busidima	1.9	-6.92	0.434064	I
Afar - Gona	Ethiopia	DANL-127	Busidima	1.9	-5.6	0.324958	I
Turkana Basin	Kenya	103-404	Koobi Fora	1.90601	-7.6	0.49193	I
Turkana Basin	Kenya	130NL-21A	Koobi Fora	1.90711	-7.97555	0.523985	I
Turkana Basin	Kenya	HJF 130-22/3A	Koobi Fora	1.91032	-5.37337	0.306969	I
Turkana Basin	Kenya	HJF 130-22/3B	Koobi Fora	1.91032	-6.52612	0.400902	I
Turkana Basin	Kenya	HJF 130-22/3C	Koobi Fora	1.91032	-7.53804	0.486641	I
Turkana Basin	Kenya	HJF 130-22/3D	Koobi Fora	1.91032	-8.53903	0.571855	I
Turkana Basin	Kenya	HJF 130-22/3E	Koobi Fora	1.91032	-6.6384	0.410316	I
Turkana Basin	Kenya	130NL-15a	Koobi Fora	1.91269	-8.55969	0.5736	I
Turkana Basin	Kenya	CJL 130-34 6C	Koobi Fora	1.91839	-5.97903	0.355617	I
Afar - Gona	Ethiopia	GONJQ-109	Busidima	1.91839	-4.4	0.233318	I
Turkana Basin	Kenya		Koobi Fora	1.94	-6.16	0.370477	L
Afar - Gona	Ethiopia	DANL-079	Busidima	1.95	-5.86	0.345918	I
Afar - Gona	Ethiopia	DANL-077	Busidima	1.95	-5.6	0.324958	I
Turkana Basin	Kenya	HJF 130-22/2A	Koobi Fora	1.96677	-7.34354	0.470052	I
Turkana Basin	Kenya	HJF 130-22/2B	Koobi Fora	1.96677	-7.15982	0.454411	I
Turkana Basin	Kenya	HJF 130-22/2C	Koobi Fora	1.96677	-7.72392	0.50251	I
Afar - Gona	Ethiopia	GONJQ-257	Busidima	1.97393	-6.2	0.373778	I
Turkana Basin	Kenya	HJF 130-22/1A	Koobi Fora	1.97484	-8.39142	0.559361	I
Turkana Basin	Kenya	HJF 130-22/1B	Koobi Fora	1.97484	-6.88143	0.430801	I
Olduvai	Tanzania	72-7-11D2	Bed I	2	-4.2	0.219032	I
Turkana Basin	Kenya	674A	Koobi Fora	2.0032	-5.3	0.301205	I
Turkana Basin	Kenya	674B	Koobi Fora	2.0084	-5.5	0.316986	I
Turkana Basin	Kenya	674C	Koobi Fora	2.0136	-5.6	0.324958	I
Turkana Basin	Kenya	KN07WT-468	Nachukui	2.03661	-4.61667	0.249145	I
Turkana Basin	Kenya	KN07WT-481	Nachukui	2.03661	-5.12333	0.287457	I
Turkana Basin	Kenya	KN07WT-511	Nachukui	2.03661	-4.75	0.259057	I
Turkana Basin	Kenya	657A	Koobi Fora	2.0396	-6.1	0.365536	I
Turkana Basin	Kenya	657B	Koobi Fora	2.0396	-5.8	0.341053	I
Turkana Basin	Kenya	657C	Koobi Fora	2.0396	-5.9	0.34917	I
Turkana Basin	Kenya	657D	Koobi Fora	2.0396	-5.8	0.341053	I
Turkana Basin	Kenya	K96-6203	Nachukui	2.05	-3.9	0.198222	I
Turkana Basin	Kenya	KN07WT-467	Nachukui	2.05415	-5.2	0.2934	I
Turkana Basin	Kenya	1339	Koobi Fora	2.078	-9.1	0.618851	I
Turkana Basin	Kenya	KN07WT-466	Nachukui	2.08339	-2.15667	0.094563	I
Afar - Gona	Ethiopia	DANL-086	Busidima	2.09103	-6.98	0.439145	I
Olduvai	Tanzania	72-7-11D1	Bed I	2.1	-4.4	0.233318	I
Turkana Basin	Kenya	K07-010	Nachukui	2.1	-12.3159	0.854877	J
Turkana Basin	Kenya	K07-011	Nachukui	2.1	-8.81987	0.595492	J
Turkana Basin	Kenya	K07-009	Nachukui	2.1	-7.60853	0.492658	J
Turkana Basin	Kenya	K07-008	Nachukui	2.12	-7.05522	0.445525	J
Turkana Basin	Kenya	1338	Koobi Fora	2.142	-9.4	0.643564	I
Afar - Gona	Ethiopia	GONJQ-091	Busidima	2.15147	-5.4	0.309068	I
Afar - Gona	Ethiopia	GONJQ-090	Busidima	2.15147	-5.1	0.285656	I
Afar - Gona	Ethiopia	GONJQ-092	Busidima	2.15147	-4.4	0.233318	I
Turkana Basin	Kenya	1252	Koobi Fora	2.19	-9.6	0.659834	I
Olduvai	Tanzania	478-383	Bed I	2.2	-5	0.277974	I
Turkana Basin	Kenya	KN07WT-458	Nachukui	2.2	-5.88667	0.348085	I
Afar - Hadar	Ethiopia	117	Busidima	2.21	-3.92	0.199586	I
Afar - Hadar	Ethiopia	118	Busidima	2.21	-3.36	0.162796	I
Afar - Hadar	Ethiopia	116	Busidima	2.21	-3.97	0.203009	I
Turkana Basin	Kenya	K07-006A	Nachukui	2.21	-6.71063	0.41639	J
Turkana Basin	Kenya	K07-006B	Nachukui	2.21	-6.12019	0.367196	J
Turkana Basin	Kenya	K07-006	Nachukui	2.21	-6.11812	0.367026	J
Afar - Gona	Ethiopia	GONJQ-143	Busidima	2.2196	-6	0.357332	I
Turkana Basin	Kenya	K07-003	Nachukui	2.22	-6.33449	0.384922	J
Turkana Basin	Kenya	K07-004	Nachukui	2.22	-6.01716	0.358737	J
Afar - Gona	Ethiopia	GONJQ-095	Busidima	2.23	-5.9	0.34917	I
Afar - Gona	Ethiopia	GONJQ-096	Busidima	2.23	-5.2	0.2934	I
Afar - Gona	Ethiopia	GONJQ-097	Busidima	2.23	-4.1	0.212011	I
Turkana Basin	Kenya	K98-6213	Nachukui	2.23	-7.2	0.457828	I
Turkana Basin	Kenya	K07-001	Nachukui	2.23	-6.80244	0.424128	J
Turkana Basin	Kenya	K07-002	Nachukui	2.23	-5.91396	0.350307	J
Afar - Gona	Ethiopia	DANL-162	Busidima	2.27	-6.1	0.365536	I
Turkana Basin	Kenya	K96-6211	Nachukui	2.27	-6.8	0.423922	I
Afar - Hadar	Ethiopia	115	Busidima	2.3	-3.75	0.188111	I
Turkana Basin	Kenya	K96-6189	Nachukui	2.3	-6.6	0.407093	I
Tugen Hills	Kenya	146	U. Chemeron	2.3	-4.986	0.276903	I
Turkana Basin	Kenya	105-112	Koobi Fora	2.302	-6.4	0.390372	I
Turkana Basin	Kenya	KN07WT-457	Nachukui	2.30646	-4.41333	0.234282	I
Afar - Gona	Ethiopia	DANL-160	Busidima	2.30696	-4.69	0.254581	I
Afar - Gona	Ethiopia	DANL-161	Busidima	2.30696	-5.99	0.356514	I
Turkana Basin	Kenya	KN07WT-472	Nachukui	2.30938	-7.39333	0.474296	I
Turkana Basin	Kenya	K96-6188a	Nachukui	2.31	-4.3	0.226135	I
Turkana Basin	Kenya	K96-6188b	Nachukui	2.31	-3.6	0.178205	I
Turkana Basin	Kenya	K96-6189a	Nachukui	2.31	-6.9	0.432372	I
Turkana Basin	Kenya	K98-6225	Nachukui	2.31	-8.25	0.547356	I
Afar - Gona	Ethiopia	GONJQ-014	Busidima	2.31059	-5.2	0.2934	I
Afar - Gona	Ethiopia	GONJQ-099	Busidima	2.31059	-4.7	0.255325	I
Afar - Gona	Ethiopia	GONJQ-013	Busidima	2.31059	-6.4	0.390372	I
Afar - Gona	Ethiopia	GONJQ-098	Busidima	2.31059	-5.1	0.285656	I
Turkana Basin	Kenya	KN07WT-463	Nachukui	2.3123	-6.69	0.414654	I
Turkana Basin	Kenya	KN07WT-465	Nachukui	2.3123	-5.47667	0.315134	I
Turkana Basin	Kenya	KN07WT-473	Nachukui	2.31523	-7.195	0.457403	I
Turkana Basin	Kenya	105-111	Koobi Fora	2.318	-5.9	0.34917	I
Turkana Basin	Kenya	K96-6187c	Nachukui	2.32	-5.3	0.301205	I
Turkana Basin	Kenya	K98-6224	Nachukui	2.32	-6.66	0.412131	I
Afar - Hadar	Ethiopia	76	Busidima	2.33	-3.66	0.182142	I
Afar - Hadar	Ethiopia	93	Busidima	2.33	-5.14	0.288746	I
Afar - Hadar	Ethiopia	75	Busidima	2.33	-4.78	0.261304	I
Afar - Hadar	Ethiopia	112	Busidima	2.33	-5.11	0.286428	I
Turkana Basin	Kenya	K96-6186c	Nachukui	2.33	-4.5	0.240579	I
Turkana Basin	Kenya	K96-6192	Nachukui	2.34	-6.8	0.423922	I
Turkana Basin	Kenya	K96-6193	Nachukui	2.34	-7.5	0.483395	I
Turkana Basin	Kenya	K96-6202	Nachukui	2.34	-5.8	0.341053	I
Turkana Basin	Kenya	K98-6201	Nachukui	2.34	-8	0.52607	I
Turkana Basin	Kenya	K07-061	Nachukui	2.34	-9.63888	0.662976	J
Turkana Basin	Kenya	K07-062	Nachukui	2.34	-7.19984	0.457814	J
Turkana Basin	Kenya	K07-063	Nachukui	2.34	-6.23865	0.376974	J
Turkana Basin	Kenya	KN07WT-460	Nachukui	2.34036	-6	0.357332	I
Afar - Gona	Ethiopia	DANL-008	Busidima	2.3456	-6.39	0.389539	I
Turkana Basin	Kenya	K98-6232	Nachukui	2.35	-7.09	0.448478	I
Turkana Basin	Kenya	K07-056	Nachukui	2.35	-8.47613	0.566536	J
Turkana Basin	Kenya	K07-055	Nachukui	2.35	-7.70781	0.501135	J
Turkana Basin	Kenya	K07-058	Nachukui	2.35	-7.44712	0.478883	J
Turkana Basin	Kenya	K07-060	Nachukui	2.35	-7.36606	0.471971	J
Turkana Basin	Kenya	K07-059	Nachukui	2.35	-7.20854	0.458554	J
Afar - Gona	Ethiopia	DANL-085	Busidima	2.35785	-4.91	0.271115	I
Turkana Basin	Kenya	K96-6199	Nachukui	2.36	-7	0.440841	I
Turkana Basin	Kenya	K96-6198	Nachukui	2.38	-6.3	0.382058	I
Turkana Basin	Kenya	KN07WT-456	Nachukui	2.39	-7.25333	0.462367	I
Turkana Basin	Kenya	KN07WT-471	Nachukui	2.39	-8.355	0.556272	I
Turkana Basin	Kenya	KN07WT-485	Nachukui	2.39	-5.19333	0.292882	I
Turkana Basin	Kenya	K96-6197	Nachukui	2.4	-5.4	0.309068	I
Turkana Basin	Kenya	K98-6233	Nachukui	2.4	-6.45	0.394541	I
Tugen Hills	Kenya	42	U. Chemeron	2.4	-7.126	0.451536	I
Tugen Hills	Kenya	41	U. Chemeron	2.4	-6.523	0.400641	I
Tugen Hills	Kenya	145	U. Chemeron	2.4	-6.0985	0.365412	I
Turkana Basin	Kenya	KN07WT-462	Nachukui	2.42326	-7.32333	0.468329	I
Afar - Gona	Ethiopia	DANL-084	Busidima	2.43408	-5.88	0.347543	I
Afar - Gona	Ethiopia	GONJQ-124	Busidima	2.46765	-4.4	0.233318	I
Afar - Hadar	Ethiopia	74	Busidima	2.48	-3.78	0.190117	I
Afar - Hadar	Ethiopia	80	Busidima	2.48	-6.09	0.364714	I
Afar - Hadar	Ethiopia	110	Busidima	2.48	-4.51	0.241309	I
Afar - Hadar	Ethiopia	78	Busidima	2.48	-4.72	0.256816	I
Afar - Hadar	Ethiopia	77	Busidima	2.48	-4.92	0.271875	I
Afar - Gona	Ethiopia	GONJQ-256	Busidima	2.49	-6.2	0.373778	I
Turkana Basin	Kenya	K96-6196f	Nachukui	2.5	-6.7	0.415495	I
Tugen Hills	Kenya	305	U. Chemeron	2.5	-10.439	0.72584	I
Afar - Gona	Ethiopia	DANL-122	Busidima	2.5052	-3.7	0.184786	I
Turkana Basin	Kenya	1273	Koobi Fora	2.5076	-6.3	0.382058	I
Turkana Basin	Kenya	K96-6195b	Nachukui	2.51	-4.4	0.233318	I
Turkana Basin	Kenya	K98-6205d	Nachukui	2.51	-8.38	0.558393	I
Afar - Gona	Ethiopia	DANL-121	Busidima	2.51192	-5.8	0.341053	I
Afar - Gona	Ethiopia	GONJQ-160	Busidima	2.516	-3.8	0.191459	I
Afar - Gona	Ethiopia	GONJQ-186	Busidima	2.52	-5.1	0.285656	I
Afar - Gona	Ethiopia	GONJQ-187	Busidima	2.52	-5.6	0.324958	I
Turkana Basin	Kenya	K98-6204	Nachukui	2.52	-5.08	0.284114	I
Afar - Gona	Ethiopia	DANL-120	Busidima	2.5304	-5.7	0.332981	I
Afar - Gona	Ethiopia	GONJQ-190	Busidima	2.53233	-6.04394	0.360932	I
Turkana Basin	Kenya	KN07WT-528	Nachukui	2.53482	-5.32	0.302773	I
Afar - Gona	Ethiopia	DANL-119	Busidima	2.53544	-5.9	0.34917	I
Tugen Hills	Kenya	136	U. Chemeron	2.54	-3.728	0.186645	I
Afar - Gona	Ethiopia	DANL-118	Busidima	2.54216	-6.27	0.37957	I
Turkana Basin	Kenya	KN07WT-525	Nachukui	2.54578	-7.42667	0.477139	I
Afar - Gona	Ethiopia	GONJQ-048	Busidima	2.54618	-4	0.205074	I
Afar - Gona	Ethiopia	GONJQ-171	Busidima	2.5468	-3.8	0.191459	I
Afar - Gona	Ethiopia	GONJQ-142	Busidima	2.5472	-5.5	0.316986	I
Turkana Basin	Kenya	KN07WT-523	Nachukui	2.55	-6.80667	0.424485	I
Turkana Basin	Kenya	KN07WT-524	Nachukui	2.55	-5.86667	0.346459	I
Tugen Hills	Kenya	162	U. Chemeron	2.55	-7.625	0.494064	I
Turkana Basin	Kenya	KN07WT-527	Nachukui	2.56	-5.15333	0.289779	I
Turkana Basin	Kenya	KN07WT-452	Nachukui	2.56312	-7.80667	0.509574	I
Afar - Gona	Ethiopia	DANL-007	Busidima	2.564	-5.8	0.341053	I
Afar - Gona	Ethiopia	GONJQ-010	Busidima	2.57235	-3.7	0.184786	I
Afar - Gona	Ethiopia	GONJQ-011	Busidima	2.57235	-4.9	0.270357	I
Afar - Gona	Ethiopia	GONJQ-059	Busidima	2.58265	-6	0.357332	I
Tugen Hills	Kenya	153	U. Chemeron	2.59	-9.928	0.686105	I
Afar - Gona	Ethiopia	GONJQ-177	Busidima	2.5972	-5.7	0.332981	I
Afar - Hadar	Ethiopia	113B	Busidima	2.6	-4.31	0.22685	I
Afar - Hadar	Ethiopia	63	Busidima	2.6	-6.03	0.359789	I
Afar - Hadar	Ethiopia	70	Busidima	2.6	-4.65	0.251611	I
Afar - Hadar	Ethiopia	71	Busidima	2.6	-5.36	0.305916	I
Afar - Hadar	Ethiopia	113A	Busidima	2.6	-6.79	0.423079	I
Afar - Hadar	Ethiopia	72	Busidima	2.6	-6.59	0.406254	I
Afar - Hadar	Ethiopia	113C (n=14)	Busidima	2.6	-7.36	0.471454	I
Turkana Basin	Kenya	KN07WT-461	Nachukui	2.6	-5.97667	0.355424	I
Tugen Hills	Kenya	445	U. Chemeron	2.6	-7.218	0.45936	I
Tugen Hills	Kenya	290	U. Chemeron	2.6	-8.16	0.539701	I
Tugen Hills	Kenya	152	U. Chemeron	2.6	-3.478	0.170303	I
Afar - Gona	Ethiopia	GONJQ-176	Busidima	2.6056	-5.6	0.324958	I
Afar - Gona	Ethiopia	GONJQ-058	Busidima	2.60824	-5.7	0.332981	I
Tugen Hills	Kenya	289	U. Chemeron	2.61	-8.494	0.568048	I
Tugen Hills	Kenya	155	U. Chemeron	2.61	-7.741	0.503968	I
Tugen Hills	Kenya	149	U. Chemeron	2.61	-3.601	0.17827	I
Afar - Gona	Ethiopia	GONJQ-175	Busidima	2.61652	-5.6	0.324958	I
Afar - Gona	Ethiopia	GONJQ-159	Busidima	2.6168	-5.5	0.316986	I
Afar - Hadar	Ethiopia	82	Busidima	2.62	-5.55	0.320966	I
Tugen Hills	Kenya	148	U. Chemeron	2.62	-2.603	0.11802	I
Afar - Gona	Ethiopia	GONJQ-174	Busidima	2.6308	-5.2	0.2934	I
Afar - Gona	Ethiopia	DANL-006	Busidima	2.6312	-6.4	0.390372	I
Afar - Gona	Ethiopia	GONJQ-101	Busidima	2.64143	-6.1	0.365536	I
Tugen Hills	Kenya	156	U. Chemeron	2.65	-8.463	0.565425	I
Turkana Basin	Kenya	KN07WT-450	Nachukui	2.65765	-2.29	0.10133	I
Tugen Hills	Kenya	159	U. Chemeron	2.66	-7.308	0.467023	I
Afar - Gona	Ethiopia	GONJQ-173	Busidima	2.6602	-5.6	0.324958	I
Afar - Gona	Ethiopia	GONJQ-141	Busidima	2.6732	-7.6	0.49193	I
Afar - Gona	Ethiopia	GONJQ-167	Busidima	2.6812	-4.9	0.270357	I
Tugen Hills	Kenya	32	U. Chemeron	2.7	-6.623	0.409023	I
Tugen Hills	Kenya	163	U. Chemeron	2.7	-6.0005	0.357373	I
Tugen Hills	Kenya	429	U. Chemeron	2.7	-5.79	0.340243	I
Afar - Gona	Ethiopia	GONJQ-057	Busidima	2.70206	-5.8	0.341053	I
Afar - Gona	Ethiopia	GONJQ-211	Busidima	2.70214	-5.8	0.341053	I
Afar - Gona	Ethiopia	DANL-115	Busidima	2.7068	-2	0.086881	I
Afar - Gona	Ethiopia	DANL-114	Busidima	2.7068	-3.5	0.171717	I
Afar - Gona	Ethiopia	DANL-113	Busidima	2.7068	-4.4	0.233318	I
Afar - Gona	Ethiopia	DANL-112	Busidima	2.7068	-3.8	0.191459	I
Afar - Gona	Ethiopia	DANL-111	Busidima	2.7068	-3.6	0.178205	I
Afar - Gona	Ethiopia	DANL-005	Busidima	2.7068	-1.2	0.0523722	I
Afar - Gona	Ethiopia	DANL-110	Busidima	2.7068	-5.4	0.309068	I
Afar - Gona	Ethiopia	DANL-109	Busidima	2.7068	-5.1	0.285656	I
Afar - Gona	Ethiopia	DANL-107	Busidima	2.7068	-6	0.357332	I
Afar - Gona	Ethiopia	DANL-108	Busidima	2.7068	-5.5	0.316986	I
Afar - Gona	Ethiopia	DANL-106	Busidima	2.7068	-6	0.357332	I
Afar - Gona	Ethiopia	DANL-105	Busidima	2.7068	-5.5	0.316986	I
Afar - Gona	Ethiopia	DANL-102	Busidima	2.7068	-6.25	0.377914	I
Afar - Gona	Ethiopia	DANL-104	Busidima	2.7068	-5.3	0.301205	I
Afar - Gona	Ethiopia	DANL-103	Busidima	2.7068	-5.2	0.2934	I
Afar - Gona	Ethiopia	GONJQ-179	Busidima	2.7148	-6.2	0.373778	I
Tugen Hills	Kenya	439	U. Chemeron	2.72	-9.272	0.633062	I
Afar - Gona	Ethiopia	GONJQ-047	Busidima	2.72941	-6.3	0.382058	I
Afar - Gona	Ethiopia	GONJQ-188	Busidima	2.72941	-4.3	0.226135	I
Afar - Gona	Ethiopia	GONJQ-185	Busidima	2.72941	-6.5	0.398718	I
Afar - Gona	Ethiopia	GONJQ-100	Busidima	2.74768	-4.7	0.255325	I
Afar - Gona	Ethiopia	GONJQ-172	Busidima	2.7484	-5.9	0.34917	I
Afar - Gona	Ethiopia	GONJQ-016	Busidima	2.75	-4.9	0.270357	I
Afar - Gona	Ethiopia	GONJQ-152	Busidima	2.7512	-5.7	0.332981	I
Turkana Basin	Kenya	K98-6201	Nachukui	2.76	-9.38	0.641928	I
Turkana Basin	Kenya	1386	Koobi Fora	2.782	-10.2	0.707451	I
Afar - Gona	Ethiopia	GONJQ-140	Busidima	2.7824	-6.4	0.390372	I
Afar - Gona	Ethiopia	DANL-004	Busidima	2.7908	-7	0.440841	I
Afar - Gona	Ethiopia	GONJQ-053	Hadar	2.81295	-6.4	0.390372	I
Afar - Gona	Ethiopia	GONJQ-052	Hadar	2.82574	-6.5	0.398718	I
Afar - Hadar	Ethiopia	107	Busidima	2.84	-6.15	0.369652	I
Afar - Hadar	Ethiopia	107B	Busidima	2.84	-4.81	0.263558	I
Afar - Hadar	Ethiopia	108	Busidima	2.84	-5.99	0.356514	I
Afar - Hadar	Ethiopia	109	Busidima	2.84	-5.11	0.286428	I
Afar - Hadar	Ethiopia	108.5	Busidima	2.84	-5.4	0.309068	I
Afar - Hadar	Ethiopia	109.5	Busidima	2.84	-4.32	0.227565	I
Turkana Basin	Kenya	1246	Koobi Fora	2.846	-9.2	0.627127	I
Afar - Gona	Ethiopia	GONJQ-055	Hadar	2.84707	-5.8	0.341053	I
Afar - Hadar	Ethiopia	83	Busidima	2.86	-5.28	0.29964	I
Afar - Hadar	Ethiopia	84	Hadar	2.86	-5.73	0.335397	I
Afar - Gona	Ethiopia	GONJQ-007	Busidima	2.86029	-5.6	0.324958	I
Afar - Gona	Ethiopia	GONJQ-009	Busidima	2.86029	-4.8	0.262806	I
Afar - Gona	Ethiopia	GONJQ-054	Hadar	2.86839	-6.9	0.432372	I
Turkana Basin	Kenya	K98-6202	Nachukui	2.87	-8.12	0.536295	I
Afar - Gona	Ethiopia	GONJQ-178	Busidima	2.8744	-5.5	0.316986	I
Afar - Gona	Ethiopia	GONJQ-170	Busidima	2.8828	-5.9	0.34917	I
Afar - Gona	Ethiopia	GONJQ-122	Hadar	2.88647	-3.7	0.184786	I
Afar - Hadar	Ethiopia	106	Busidima	2.9	-6.14	0.368828	I
Afar - Gona	Ethiopia	DANL-003	Busidima	2.9084	-7.1	0.449327	I
Afar - Gona	Ethiopia	GONJQ-008	Busidima	2.91265	-5.6	0.324958	I
Afar - Hadar	Ethiopia	85	Hadar	2.92	-6.58	0.405416	I
Afar - Hadar	Ethiopia	103	Hadar	2.92554	-6.69	0.414654	I
Afar - Hadar	Ethiopia	(=P10)	Hadar	2.92554	-4.53	0.242772	I
Afar - Hadar	Ethiopia	90	Hadar	2.92554	-6.53	0.401227	I
Afar - Hadar	Ethiopia	92	Hadar	2.92554	-6.19	0.372952	I
Afar - Hadar	Ethiopia	91	Hadar	2.92554	-5.92	0.350799	I
Turkana Basin	Kenya	KN07WT-449	Nachukui	2.92933	-5.775	0.33903	I
Turkana Basin	Kenya	1284	Koobi Fora	2.958	-8	0.52607	I
Afar - Gona	Ethiopia	GONJQ-125	Hadar	2.965	-5.4	0.309068	I
Turkana Basin	Kenya	KN07WT-448	Nachukui	2.97557	-5.24333	0.296775	I
Afar - Hadar	Ethiopia	102	Hadar	2.97911	-7.9	0.51754	I
Afar - Hadar	Ethiopia	101	Hadar	2.97911	-8.18	0.541403	I
Turkana Basin	Kenya	KN07WT-447	Nachukui	3.00447	-5.05667	0.282319	I

## Sheet: Figure 5 data
Basin/Place	Country	Sample	Formation	Age (Ma)	δ18OPC (‰)	Data Retrieval
Turkana Basin	Kenya	KN07WT-506	Nachukui	0.649153	-1.78333	I
Turkana Basin	Kenya	KN07WT-505	Nachukui	0.687288	1.32	I
Turkana Basin	Kenya	PSB A	Koobi Fora	0.7776	1.1092	This study
Turkana Basin	Kenya	13 B	Koobi Fora	0.798	1.76309	This study
Turkana Basin	Kenya	13 A	Koobi Fora	0.798	1.29146	This study
Turkana Basin	Kenya	NS1 A2	Nachukui	0.8	-0.423904	This study
Turkana Basin	Kenya	S1-2	Nachukui	0.8	0.285185	This study
Turkana Basin	Kenya	416-2	Nachukui	0.8	2.3579	This study
Turkana Basin	Kenya	UO A	Koobi Fora	0.8124	1.7573	This study
Turkana Basin	Kenya	UO B	Koobi Fora	0.8124	2.54676	This study
Turkana Basin	Kenya	K15-520 B 1	Koobi Fora	0.8136	1.97885	This study
Turkana Basin	Kenya	53-2	Nachukui	0.819231	-2.29062	This study
Turkana Basin	Kenya	515 A	Koobi Fora	0.8232	1.90437	This study
Turkana Basin	Kenya	515 B	Koobi Fora	0.8232	2.45799	This study
Turkana Basin	Kenya	K15-520 B 2	Koobi Fora	0.8244	1.97419	This study
Turkana Basin	Kenya	397-2-181UG	Nachukui	0.828846	0.457688	This study
Turkana Basin	Kenya	N397 A2	Nachukui	0.828846	0.636188	This study
Turkana Basin	Kenya	N397 B1	Nachukui	0.828846	-0.303728	This study
Turkana Basin	Kenya	396-2	Nachukui	0.867308	1.50802	This study
Turkana Basin	Kenya	N396 A1	Nachukui	0.867308	0.475721	This study
Turkana Basin	Kenya	411-2	Nachukui	0.905769	-2.40587	This study
Turkana Basin	Kenya	N411 A2	Nachukui	0.905769	-1.90625	This study
Turkana Basin	Kenya	N411 B2	Nachukui	0.905769	-2.2917	This study
Turkana Basin	Kenya	394-2-189UG	Nachukui	0.925	-0.580127	This study
Turkana Basin	Kenya	N394 A2	Nachukui	0.925	0.922746	This study
Turkana Basin	Kenya	N394 A1	Nachukui	0.925	1.31512	This study
Turkana Basin	Kenya	4101-2	Nachukui	0.953846	-3.18199	This study
Turkana Basin	Kenya	N4101 A2	Nachukui	0.953846	-3.77874	This study
Turkana Basin	Kenya	404X-2-158UG	Nachukui	1.01154	-0.274114	This study
Turkana Basin	Kenya	N404X A1	Nachukui	1.01154	-0.422866	This study
Turkana Basin	Kenya	391-2-188UG	Nachukui	1.01154	1.68902	This study
Turkana Basin	Kenya	N391 B1	Nachukui	1.01154	-0.579167	This study
Turkana Basin	Kenya	405-2	Nachukui	1.04038	2.68801	This study
Turkana Basin	Kenya	KN07WT-502	Nachukui	1.04276	4.51667	I
Turkana Basin	Kenya	404B-2-173UG	Nachukui	1.05962	3.12953	This study
Turkana Basin	Kenya	N404B A2	Nachukui	1.05962	2.70605	This study
Turkana Basin	Kenya	N404B B2	Nachukui	1.05962	2.69577	This study
Turkana Basin	Kenya	3905-2-190UG	Nachukui	1.05962	0.725957	This study
Turkana Basin	Kenya	390-2	Nachukui	1.05962	0.460563	This study
Turkana Basin	Kenya	404A-2	Nachukui	1.06923	0.821013	This study
Turkana Basin	Kenya	N404A B1	Nachukui	1.06923	0.957401	This study
Turkana Basin	Kenya	7-125	Koobi Fora	1.10614	0.7	I
Turkana Basin	Kenya	404-2	Nachukui	1.10769	0.886804	This study
Turkana Basin	Kenya	N404 A2	Nachukui	1.10769	1.17317	This study
Turkana Basin	Kenya	N404 B2	Nachukui	1.10769	1.66865	This study
Turkana Basin	Kenya	385-2-151UG	Nachukui	1.12692	3.32017	This study
Turkana Basin	Kenya	7-119	Koobi Fora	1.12913	2.1	I
Turkana Basin	Kenya	7-116	Koobi Fora	1.14062	1.3	I
Turkana Basin	Kenya	4031-2	Nachukui	1.16538	-3.82477	This study
Turkana Basin	Kenya	KN07WT-500	Nachukui	1.18683	1.33667	I
Turkana Basin	Kenya	KN07WT-499	Nachukui	1.2292	0.00666667	I
Turkana Basin	Kenya	7-107	Koobi Fora	1.23257	1.8	I
Turkana Basin	Kenya	382-2	Nachukui	1.23269	2.02891	This study
Turkana Basin	Kenya	N382 B2	Nachukui	1.23269	1.65958	This study
Turkana Basin	Kenya	7-101	Koobi Fora	1.29005	0.9	I
Turkana Basin	Kenya	KN07WT-508	Nachukui	1.30659	-0.0475	I
Turkana Basin	Kenya	KN07WT-507	Nachukui	1.31139	0.123333	I
Turkana Basin	Kenya	KN07WT-474	Nachukui	1.31858	-2.51333	I
Turkana Basin	Kenya	6-135	Koobi Fora	1.382	2.7	I
Turkana Basin	Kenya	KN07WT-495	Nachukui	1.3844	0.37	I
Turkana Basin	Kenya	K93-5094	Koobi Fora	1.39	-0.2	I
Turkana Basin	Kenya	514 A	Koobi Fora	1.39	1.34262	This study
Turkana Basin	Kenya	514 B	Koobi Fora	1.39	1.39778	This study
Turkana Basin	Kenya	520-2A	Koobi Fora	1.3924	0.805767	This study
Turkana Basin	Kenya	520-2B	Koobi Fora	1.3924	0.791886	This study
Turkana Basin	Kenya	DPX A	Koobi Fora	1.3936	1.83166	This study
Turkana Basin	Kenya	DPZ B	Koobi Fora	1.3936	1.06125	This study
Turkana Basin	Kenya	6-134A1	Koobi Fora	1.3939	0.1	I
Turkana Basin	Kenya	6-134A2	Koobi Fora	1.3939	0	I
Turkana Basin	Kenya	6-134A3	Koobi Fora	1.3939	-0.4	I
Turkana Basin	Kenya	520-1 A	Koobi Fora	1.399	1.78446	This study
Turkana Basin	Kenya	520-1 B	Koobi Fora	1.399	1.37651	This study
Turkana Basin	Kenya	6-131	Koobi Fora	1.4058	2.7	I
Turkana Basin	Kenya	KN07WT-494	Nachukui	1.414	0.05	I
Turkana Basin	Kenya	KN07WT-492	Nachukui	1.4224	1.35333	I
Turkana Basin	Kenya	KN07WT-484	Nachukui	1.43679	0.163333	I
Turkana Basin	Kenya	KN07WT-490	Nachukui	1.43692	1.28667	I
Turkana Basin	Kenya	KN07WT-489	Nachukui	1.44038	1.66	I
Turkana Basin	Kenya	KN07WT-483	Nachukui	1.445	2.16333	I
Turkana Basin	Kenya	KN07WT-488	Nachukui	1.45655	0.133333	I
Turkana Basin	Kenya		Koobi Fora	1.46	0.43	L
Turkana Basin	Kenya	103NL-01a	Koobi Fora	1.46085	-0.43	I
Turkana Basin	Kenya	103NL-02a #1	Koobi Fora	1.46085	0.48	I
Turkana Basin	Kenya	103NL-03a	Koobi Fora	1.46085	-0.34	I
Turkana Basin	Kenya	6-116	Koobi Fora	1.501	0.6	I
Turkana Basin	Kenya	KN07WT-513	Nachukui	1.50772	-4.22333	I
Turkana Basin	Kenya	KN07WT-521	Nachukui	1.51003	-2.18	I
Turkana Basin	Kenya	KN07WT-517	Nachukui	1.51234	-1.30333	I
Turkana Basin	Kenya	KN07WT-512	Nachukui	1.51465	-3.52333	I
Turkana Basin	Kenya	KN07WT-522	Nachukui	1.51465	-1.42333	I
Turkana Basin	Kenya	KN07WT-515	Nachukui	1.51927	-3.7	I
Turkana Basin	Kenya		Koobi Fora	1.52	3.81	L
Turkana Basin	Kenya	KN07WT-479	Nachukui	1.5262	-3.32333	I
Turkana Basin	Kenya		Koobi Fora	1.53	1.66	L
Turkana Basin	Kenya	KN07WT-477	Nachukui	1.53544	-3.94333	I
Turkana Basin	Kenya	6-113	Koobi Fora	1.5367	-0.3	I
Turkana Basin	Kenya		Koobi Fora	1.54	1.58	L
Turkana Basin	Kenya	6-109	Koobi Fora	1.5486	0.7	I
Turkana Basin	Kenya		Koobi Fora	1.55	-1.75	L
Turkana Basin	Kenya		Koobi Fora	1.55	1.56	L
Turkana Basin	Kenya		Koobi Fora	1.55	-2.34	L
Turkana Basin	Kenya		Koobi Fora	1.55	-1.75	L
Turkana Basin	Kenya		Koobi Fora	1.55	-0.9	L
Turkana Basin	Kenya		Koobi Fora	1.55	-0.98	L
Turkana Basin	Kenya		Koobi Fora	1.55	-1.4	L
Turkana Basin	Kenya		Koobi Fora	1.55	0.2	L
Turkana Basin	Kenya	K96-6207	Nachukui	1.58	-3.2	I
Turkana Basin	Kenya	K98-6227	Nachukui	1.58	1.081	I
Turkana Basin	Kenya	KN07WT-487	Nachukui	1.58163	0.186667	I
Turkana Basin	Kenya	KN07WT-486	Nachukui	1.58624	0.69	I
Turkana Basin	Kenya		Koobi Fora	1.59	0.78	L
Turkana Basin	Kenya		Koobi Fora	1.59	0.94	L
Turkana Basin	Kenya	K96-6208	Nachukui	1.6	-3.2	I
Turkana Basin	Kenya	K98-6226	Nachukui	1.6	3.317	I
Turkana Basin	Kenya	6-108	Koobi Fora	1.62	0.8	I
Turkana Basin	Kenya	6-104	Koobi Fora	1.64	-1.8	I
Turkana Basin	Kenya	K93-5099a	Koobi Fora	1.65	-4.7	I
Turkana Basin	Kenya		Koobi Fora	1.65	-1.69	L
Turkana Basin	Kenya		Koobi Fora	1.65	-2.67	L
Turkana Basin	Kenya		Koobi Fora	1.65	-3.26	L
Turkana Basin	Kenya		Koobi Fora	1.65	-2.7	L
Turkana Basin	Kenya		Koobi Fora	1.65	-2.13	L
Turkana Basin	Kenya		Koobi Fora	1.65	-3.38	L
Turkana Basin	Kenya	102-428	Koobi Fora	1.67793	-0.4	I
Turkana Basin	Kenya	K95-6003	Koobi Fora	1.68	-0.7	I
Turkana Basin	Kenya	101-306	Koobi Fora	1.68336	3.8	I
Turkana Basin	Kenya	130NL-16A	Koobi Fora	1.69058	-4.26981	I
Turkana Basin	Kenya	104NL-01a #1	Koobi Fora	1.7	-3.13	I
Turkana Basin	Kenya	104NL-01b	Koobi Fora	1.7	-1.51	I
Turkana Basin	Kenya	104NL-01c #1	Koobi Fora	1.7	-4.13	I
Turkana Basin	Kenya	K98-6228	Nachukui	1.7	-0.091	I
Turkana Basin	Kenya	130NL-16B	Koobi Fora	1.70671	-7.61294	I
Turkana Basin	Kenya	102-423	Koobi Fora	1.74128	1.2	I
Turkana Basin	Kenya		Koobi Fora	1.75	-2.4	L
Turkana Basin	Kenya	102-419A	Koobi Fora	1.75396	3.2	I
Turkana Basin	Kenya	102-419C	Koobi Fora	1.75577	3.7	I
Turkana Basin	Kenya	130NL-01B	Koobi Fora	1.77123	-3.13	I
Turkana Basin	Kenya	130NL-39A	Koobi Fora	1.77123	-4.90487	I
Turkana Basin	Kenya	130NL-31A	Koobi Fora	1.77929	-2.73935	I
Turkana Basin	Kenya	130NL-34A	Koobi Fora	1.77929	-1.36956	I
Turkana Basin	Kenya		Koobi Fora	1.78	-0.85	L
Turkana Basin	Kenya		Koobi Fora	1.78	-2.44	L
Turkana Basin	Kenya	130NL-03B	Koobi Fora	1.78735	-4.28	I
Turkana Basin	Kenya	130NL-22A	Koobi Fora	1.78735	-2.39187	I
Turkana Basin	Kenya	130NL-22B	Koobi Fora	1.79542	-1.78024	I
Turkana Basin	Kenya	130NL-04A	Koobi Fora	1.80348	-2.42	I
Turkana Basin	Kenya	130NL-46B	Koobi Fora	1.80348	-3.41574	I
Turkana Basin	Kenya	130NL-46A	Koobi Fora	1.81961	-2.9873	I
Turkana Basin	Kenya	102-407	Koobi Fora	1.83904	1.3	I
Turkana Basin	Kenya	130NL-23A	Koobi Fora	1.85187	-3.87281	I
Turkana Basin	Kenya	130NL-24A	Koobi Fora	1.85187	-3.83703	I
Turkana Basin	Kenya	131NL-05c	Koobi Fora	1.85187	-5.49878	I
Turkana Basin	Kenya	FxJj10a	Koobi Fora	1.85187	-3.91187	I
Turkana Basin	Kenya	102-402	Koobi Fora	1.85895	4.4	I
Turkana Basin	Kenya	K93-5102	Koobi Fora	1.86	-3.9	I
Turkana Basin	Kenya	118NL-04a	Koobi Fora	1.8694	-3.30357	I
Turkana Basin	Kenya	131NL-03C	Koobi Fora	1.8694	-2.91741	I
Turkana Basin	Kenya	130NL-48a	Koobi Fora	1.86968	-6.47992	I
Turkana Basin	Kenya	130NL-49a	Koobi Fora	1.86968	-2.2168	I
Turkana Basin	Kenya	131NL-05a	Koobi Fora	1.86968	-4.39429	I
Turkana Basin	Kenya	131NL-08a	Koobi Fora	1.86968	-5.83849	I
Turkana Basin	Kenya	131NL-09a	Koobi Fora	1.86968	-6.38665	I
Turkana Basin	Kenya		Koobi Fora	1.87	-2.15	L
Turkana Basin	Kenya		Koobi Fora	1.87	-1.68	L
Turkana Basin	Kenya		Koobi Fora	1.87	-2.31	L
Turkana Basin	Kenya	105NL-01C	Koobi Fora	1.87079	-2.06454	I
Turkana Basin	Kenya	105NL-02A	Koobi Fora	1.87079	-1.72913	I
Turkana Basin	Kenya	130NL-05A	Koobi Fora	1.87079	-1.63	I
Turkana Basin	Kenya	130NL-47a	Koobi Fora	1.87079	-1.11374	I
Turkana Basin	Kenya	130NL-50a	Koobi Fora	1.87079	-4.15466	I
Turkana Basin	Kenya	131NL-05b	Koobi Fora	1.87079	-5.68939	I
Turkana Basin	Kenya	131NL-03D	Koobi Fora	1.87107	-4.53726	I
Turkana Basin	Kenya	105NL-01B	Koobi Fora	1.87219	-3.55781	I
Turkana Basin	Kenya	105NL-02B	Koobi Fora	1.87219	-1.47188	I
Turkana Basin	Kenya	105NL-04A	Koobi Fora	1.87219	-2.66549	I
Turkana Basin	Kenya	105NL-04B	Koobi Fora	1.87219	-1.04435	I
Turkana Basin	Kenya	105NL-04C	Koobi Fora	1.87219	-1.22269	I
Turkana Basin	Kenya	131NL-03B	Koobi Fora	1.87219	-4.29428	I
Turkana Basin	Kenya	KN07-102a	Koobi Fora	1.87219	-3.13512	I
Turkana Basin	Kenya	105NL-01a	Koobi Fora	1.87359	-2.63246	I
Turkana Basin	Kenya	131NL-03A	Koobi Fora	1.8747	-3.98088	I
Turkana Basin	Kenya	105NL-06a	Koobi Fora	1.87917	-4.78692	I
Turkana Basin	Kenya	KN07-101a	Koobi Fora	1.89314	-3.76982	I
Turkana Basin	Kenya	103-404	Koobi Fora	1.90601	-1.3	I
Turkana Basin	Kenya	130NL-21A	Koobi Fora	1.90711	-4.90935	I
Turkana Basin	Kenya	130NL-15a	Koobi Fora	1.91269	-5.79246	I
Turkana Basin	Kenya		Koobi Fora	1.94	-3.11	L
Turkana Basin	Kenya	674A	Koobi Fora	2.0032	-4	I
Turkana Basin	Kenya	674B	Koobi Fora	2.0084	-3.9	I
Turkana Basin	Kenya	674C	Koobi Fora	2.0136	-4.2	I
Turkana Basin	Kenya	KN07WT-468	Nachukui	2.03661	-4.09667	I
Turkana Basin	Kenya	KN07WT-481	Nachukui	2.03661	-3.15	I
Turkana Basin	Kenya	KN07WT-511	Nachukui	2.03661	-3.2975	I
Turkana Basin	Kenya	657A	Koobi Fora	2.0396	-3	I
Turkana Basin	Kenya	657B	Koobi Fora	2.0396	-3.3	I
Turkana Basin	Kenya	657C	Koobi Fora	2.0396	-3.3	I
Turkana Basin	Kenya	657D	Koobi Fora	2.0396	-2.9	I
Turkana Basin	Kenya	K96-6203	Nachukui	2.05	-3.8	I
Turkana Basin	Kenya	KN07WT-467	Nachukui	2.05415	-3.33	I
Turkana Basin	Kenya	1339	Koobi Fora	2.078	-1.4	I
Turkana Basin	Kenya	KN07WT-466	Nachukui	2.08339	0.366667	I
Turkana Basin	Kenya	1338	Koobi Fora	2.142	-2	I
Turkana Basin	Kenya	1252	Koobi Fora	2.19	-1.1	I
Turkana Basin	Kenya	KN07WT-458	Nachukui	2.2	-3.90333	I
Turkana Basin	Kenya	K98-6213	Nachukui	2.23	-0.7	I
Turkana Basin	Kenya	K96-6211	Nachukui	2.27	-2	I
Turkana Basin	Kenya	K96-6189	Nachukui	2.3	-2.834	I
Turkana Basin	Kenya	105-112	Koobi Fora	2.302	-3.6	I
Turkana Basin	Kenya	KN07WT-457	Nachukui	2.30646	-2.73	I
Turkana Basin	Kenya	KN07WT-472	Nachukui	2.30938	-3.26333	I
Turkana Basin	Kenya	K96-6188a	Nachukui	2.31	-4.5	I
Turkana Basin	Kenya	K96-6188b	Nachukui	2.31	-5.2	I
Turkana Basin	Kenya	K96-6189a	Nachukui	2.31	-2.6	I
Turkana Basin	Kenya	K98-6225	Nachukui	2.31	-4.13	I
Turkana Basin	Kenya	KN07WT-463	Nachukui	2.3123	-0.7	I
Turkana Basin	Kenya	KN07WT-465	Nachukui	2.3123	-0.783333	I
Turkana Basin	Kenya	KN07WT-473	Nachukui	2.31523	-3.95	I
Turkana Basin	Kenya	105-111	Koobi Fora	2.318	-3.4	I
Turkana Basin	Kenya	K96-6187c	Nachukui	2.32	-4.1	I
Turkana Basin	Kenya	K98-6224	Nachukui	2.32	-0.485	I
Turkana Basin	Kenya	K96-6186c	Nachukui	2.33	-3.2	I
Turkana Basin	Kenya	K96-6192	Nachukui	2.34	-0.8	I
Turkana Basin	Kenya	K96-6193	Nachukui	2.34	-5.3	I
Turkana Basin	Kenya	K96-6202	Nachukui	2.34	-1.4	I
Turkana Basin	Kenya	K98-6201	Nachukui	2.34	-2.6	I
Turkana Basin	Kenya	KN07WT-460	Nachukui	2.34036	-6.26	I
Turkana Basin	Kenya	K98-6232	Nachukui	2.35	-1.18	I
Turkana Basin	Kenya	K96-6199	Nachukui	2.36	-4.9	I
Turkana Basin	Kenya	K96-6198	Nachukui	2.38	-3.4	I
Turkana Basin	Kenya	KN07WT-456	Nachukui	2.39	-1.24	I
Turkana Basin	Kenya	KN07WT-471	Nachukui	2.39	-3.7	I
Turkana Basin	Kenya	KN07WT-485	Nachukui	2.39	-0.723333	I
Turkana Basin	Kenya	K96-6197	Nachukui	2.4	-3.2	I
Turkana Basin	Kenya	K98-6233	Nachukui	2.4	-0.385	I
Turkana Basin	Kenya	KN07WT-462	Nachukui	2.42326	-0.483333	I
Turkana Basin	Kenya	K96-6196f	Nachukui	2.5	-2.4	I
Turkana Basin	Kenya	1273	Koobi Fora	2.5076	-3.3	I
Turkana Basin	Kenya	K96-6195b	Nachukui	2.51	-1.7	I
Turkana Basin	Kenya	K98-6205d	Nachukui	2.51	-2.19	I
Turkana Basin	Kenya	K98-6204	Nachukui	2.52	-0.782	I
Turkana Basin	Kenya	KN07WT-528	Nachukui	2.53482	-2.27	I
Turkana Basin	Kenya	KN07WT-525	Nachukui	2.54578	-3.33333	I
Turkana Basin	Kenya	KN07WT-523	Nachukui	2.55	-4.51	I
Turkana Basin	Kenya	KN07WT-524	Nachukui	2.55	-3.62667	I
Turkana Basin	Kenya	KN07WT-527	Nachukui	2.56	-0.293333	I
Turkana Basin	Kenya	KN07WT-452	Nachukui	2.56312	-4.81	I
Turkana Basin	Kenya	KN07WT-461	Nachukui	2.6	-1.45	I
Turkana Basin	Kenya	KN07WT-450	Nachukui	2.65765	-3.905	I
Turkana Basin	Kenya	K98-6201	Nachukui	2.76	-1.884	I
Turkana Basin	Kenya	1386	Koobi Fora	2.782	0	I
Turkana Basin	Kenya	1246	Koobi Fora	2.846	-2	I
Turkana Basin	Kenya	K98-6202	Nachukui	2.87	-3.911	I
Turkana Basin	Kenya	KN07WT-449	Nachukui	2.92933	-6.545	I
Turkana Basin	Kenya	1284	Koobi Fora	2.958	-6.3	I
Turkana Basin	Kenya	KN07WT-448	Nachukui	2.97557	-4.11667	I
Turkana Basin	Kenya	KN07WT-447	Nachukui	3.00447	-4.37333	I

## Sheet: Supp Figure S7 data
Basin/Place	Country	Sample	Formation/Site	Age (Ma)	δ13CPC (‰)	calculated ƒWC (%)	Data Retrieval
Afar - Dikika	Ethiopia	E06-7024A	Busidima	0.1	-1.8	0.0775045	I
Afar - Dikika	Ethiopia	E06-7024B	Busidima	0.1	-1	0.0450265	I
Afar - Dikika	Ethiopia	E06-7025	Busidima	0.1	-0.9	0.0415521	I
Afar - Dikika	Ethiopia	E02-1147B	Busidima	0.245357	-6.8	0.423922	I
Afar - Dikika	Ethiopia	E02-1147A	Busidima	0.245357	-4.2	0.219032	I
Afar - Dikika	Ethiopia	ZKE06-7038A-K	Busidima	0.488214	-7.8	0.509005	I
Afar - Dikika	Ethiopia	E03-3061B	Busidima	0.579286	-6	0.357332	I
Afar - Dikika	Ethiopia	E03-3061A	Busidima	0.579286	-5.5	0.316986	I
Afar - Dikika	Ethiopia	E02-1144	Busidima	0.579286	-4.5	0.240579	I
Afar - Dikika	Ethiopia	E02-1128	Busidima	0.64	-5.5	0.316986	I
Afar - Dikika	Ethiopia	E02-1125	Busidima	0.670357	-6.9	0.432372	I
Afar - Dikika	Ethiopia	E02-1119	Busidima	0.670357	-6	0.357332	I
Afar - Dikika	Ethiopia	E02-1143	Busidima	0.731071	-5	0.277974	I
Afar - Dikika	Ethiopia	E02-1142	Busidima	0.731071	-6.4	0.390372	I
Afar - Dikika	Ethiopia	E02-1124	Busidima	0.731071	-7.3	0.466341	I
Afar - Dikika	Ethiopia	E02-1145	Busidima	0.731071	-4	0.205074	I
Afar - Dikika	Ethiopia	E03-3063	Busidima	0.761429	-6.6	0.407093	I
Afar - Dikika	Ethiopia	E02-1141	Busidima	0.791786	-6.7	0.415495	I
Afar - Dikika	Ethiopia	E02-1123	Busidima	0.791786	-7.2	0.457828	I
Afar - Dikika	Ethiopia	E02-1122	Busidima	0.822143	-7.6	0.49193	I
Afar - Dikika	Ethiopia	E02-1148	Busidima	0.8525	-6.2	0.373778	I
Afar - Dikika	Ethiopia	E02-1140	Busidima	0.8525	-6.6	0.407093	I
Afar - Dikika	Ethiopia	E02-1139a-b	Busidima	0.882857	-6.8	0.423922	I
Afar - Dikika	Ethiopia	E02-1138b	Busidima	0.882857	-7.1	0.449327	I
Afar - Dikika	Ethiopia	E02-1138c	Busidima	0.882857	-6.8	0.423922	I
Afar - Dikika	Ethiopia	E02-1118	Busidima	0.882857	-5.4	0.309068	I
Afar - Dikika	Ethiopia	E02-1121e	Busidima	0.882857	-7	0.440841	I
Afar - Dikika	Ethiopia	E02-1117	Busidima	0.943571	-5.6	0.324958	I
Afar - Dikika	Ethiopia	E02-1150	Busidima	1.00429	-5.4	0.309068	I
Afar - Dikika	Ethiopia	E02-1120	Busidima	1.00429	-3.7	0.184786	I
Afar - Dikika	Ethiopia	E02-1134c	Busidima	1.03464	-6.6	0.407093	I
Afar - Dikika	Ethiopia	E10-9101	Busidima	1.42692	-5.3	0.301205	I
Afar - Dikika	Ethiopia	E02-1116	Busidima	1.45964	-7.1	0.449327	I
Afar - Dikika	Ethiopia	E02-1115	Busidima	1.55071	-7.1	0.449327	I
Afar - Dikika	Ethiopia	E02-1149	Busidima	1.55071	-6.5	0.398718	I
Afar - Dikika	Ethiopia	E10-9105	Busidima	1.56154	-5.8	0.341053	I
Afar - Dikika	Ethiopia	E10-9106	Busidima	1.61538	-5.2	0.2934	I
Afar - Dikika	Ethiopia	E10-9104	Busidima	1.64231	-7.4	0.474864	I
Afar - Dikika	Ethiopia	ZBE10-9001	Busidima	1.66923	-3.7	0.184786	I
Afar - Dikika	Ethiopia	ZBE10-9000	Busidima	1.66923	-3	0.140752	I
Afar - Dikika	Ethiopia	ZBE10-9002	Busidima	1.66923	-5.1	0.285656	I
Afar - Dikika	Ethiopia	E10-9103	Busidima	1.66923	-5.5	0.316986	I
Afar - Dikika	Ethiopia	E02-1113e	Busidima	1.76321	-6.5	0.398718	I
Afar - Dikika	Ethiopia	E02-1112	Busidima	1.82393	-5.8	0.341053	I
Afar - Gona	Ethiopia	GONJQ-137	Busidima	0.0392857	-5.7	0.332981	I
Afar - Gona	Ethiopia	GONJQ-288	Busidima	0.05	-1.31	0.0566355	I
Afar - Gona	Ethiopia	GONJQ-269	Busidima	0.075	-5.5	0.316986	I
Afar - Gona	Ethiopia	GON07-37	Busidima	0.1	-1.1	0.0486336	I
Afar - Gona	Ethiopia	GON07-13	Busidima	0.1	-5.8	0.341053	I
Afar - Gona	Ethiopia	GON07-31	Busidima	0.1	-3.7	0.184786	I
Afar - Gona	Ethiopia	GON07-30	Busidima	0.1	-2.7	0.123416	I
Afar - Gona	Ethiopia	GONJQ-062	middle Pleistocene Surface	0.1	-2	0.086881	I
Afar - Gona	Ethiopia	GONJQ-144	middle Pleistocene Surface	0.1	-1.42	0.0610552	I
Afar - Gona	Ethiopia	GONJQ-253	middle Pleistocene Surface	0.1	-2.6	0.117855	I
Afar - Gona	Ethiopia	DANL-010	middle Pleistocene Surface	0.1	-2.85	0.131964	I
Afar - Gona	Ethiopia	DANL-019	middle Pleistocene Surface	0.1	-2.48	0.111328	I
Afar - Gona	Ethiopia	GONJQ-006	middle Pleistocene Surface	0.1	-1.83	0.0788798	I
Afar - Gona	Ethiopia	DANL-101	middle Pleistocene Surface	0.1	-2.98	0.139567	I
Afar - Gona	Ethiopia	GONJQ-297	Busidima	0.1	-5.67834	0.331239	I
Afar - Gona	Ethiopia	GONJQ-286	Busidima	0.18125	-2.53	0.114028	I
Afar - Gona	Ethiopia	GONJQ-005	Busidima	0.203214	-5	0.277974	I
Afar - Gona	Ethiopia	GONJQ-213	Busidima	0.222642	-3.7	0.184786	I
Afar - Gona	Ethiopia	GONJQ-214	Busidima	0.222642	-5.8	0.341053	I
Afar - Gona	Ethiopia	GONJQ-136	Busidima	0.251786	-5.2	0.2934	I
Afar - Gona	Ethiopia	GONJQ-285	Busidima	0.302679	-2.68	0.122295	I
Afar - Gona	Ethiopia	GONJQ-204	Busidima	0.386604	-0.4	0.026204	I
Afar - Gona	Ethiopia	GONJQ-212	Busidima	0.39566	-5.4	0.309068	I
Afar - Gona	Ethiopia	GONJQ-268	Busidima	0.408929	-4.5	0.240579	I
Afar - Gona	Ethiopia	GONJQ-203	Busidima	0.461132	-5.8	0.341053	I
Afar - Gona	Ethiopia	GONJQ-135	Busidima	0.464286	-0.9	0.0415521	I
Afar - Gona	Ethiopia	GONJQ-283	Busidima	0.469643	-4.9	0.270357	I
Afar - Gona	Ethiopia	GONJQ-282	Busidima	0.469643	-1.64	0.0703576	I
Afar - Gona	Ethiopia	GONJQ-284	Busidima	0.469643	-2.38	0.106014	I
Afar - Gona	Ethiopia	GONJQ-308	Busidima	0.5	-2.84	0.131386	I
Afar - Gona	Ethiopia	GONJQ-309	Busidima	0.591071	-1.66	0.0712335	I
Afar - Gona	Ethiopia	GONJQ-232	Busidima	0.620625	-5.4	0.309068	I
Afar - Gona	Ethiopia	GONJQ-202	Busidima	0.64	-7	0.440841	I
Afar - Gona	Ethiopia	GONJQ-083	Busidima	0.902353	-2.6	0.117855	I
Afar - Gona	Ethiopia	GONJQ-071	Busidima	1.0035	-3.4	0.165325	I
Afar - Gona	Ethiopia	GONJQ-003	Busidima	1.05321	-3.6	0.178205	I
Afar - Gona	Ethiopia	GONJQ-266	Busidima	1.11393	-3.3	0.159031	I
Afar - Gona	Ethiopia	GONJQ-002	Busidima	1.22018	-6.5	0.398718	I
Afar - Gona	Ethiopia	GONJQ-079	Busidima	1.24265	-2.4	0.107068	I
Afar - Gona	Ethiopia	GONJQ-078	Busidima	1.26882	-3.5	0.171717	I
Afar - Gona	Ethiopia	GONJQ-231	Busidima	1.2733	-3.5	0.171717	I
Afar - Gona	Ethiopia	GONJQ-073	Busidima	1.30707	-5	0.277974	I
Afar - Gona	Ethiopia	GONJQ-158	Busidima	1.3126	-5.8	0.341053	I
Afar - Gona	Ethiopia	GONJQ-265	Busidima	1.32643	-2.4	0.107068	I
Afar - Gona	Ethiopia	GONJQ-084	Busidima	1.37353	-5.2	0.2934	I
Afar - Gona	Ethiopia	GONJQ-112	Busidima	1.40232	-5.5	0.316986	I
Afar - Gona	Ethiopia	GONJQ-157	Busidima	1.40789	-6	0.357332	I
Afar - Gona	Ethiopia	GONJQ-077	Busidima	1.42588	-3.1	0.146743	I
Afar - Gona	Ethiopia	DANL-100	Busidima	1.42695	-6.4	0.390372	I
Afar - Gona	Ethiopia	GONJQ-066	Busidima	1.45886	-5.9	0.34917	I
Afar - Gona	Ethiopia	DANL-129	Busidima	1.46507	-2.9	0.134867	I
Afar - Gona	Ethiopia	GONJQ-068	Busidima	1.54993	-5	0.277974	I
Afar - Gona	Ethiopia	GONJQ-069	Busidima	1.54993	-4.8	0.262806	I
Afar - Gona	Ethiopia	GONJQ-067	Busidima	1.54993	-5.6	0.324958	I
Afar - Gona	Ethiopia	GON07-12	Busidima	1.55411	-4.3	0.226135	I
Afar - Gona	Ethiopia	GONJQ-153	Busidima	1.56036	-1.1	0.0486336	I
Afar - Gona	Ethiopia	GONJQ-156	Busidima	1.56608	-6.5	0.398718	I
Afar - Gona	Ethiopia	GONJQ-108	Busidima	1.58446	-2	0.086881	I
Afar - Gona	Ethiopia	GONJQ-230	Busidima	1.59205	-5.4	0.309068	I
Afar - Gona	Ethiopia	GONJQ-072	Busidima	1.61064	-3.6	0.178205	I
Afar - Gona	Ethiopia	DANL-098	Busidima	1.61753	-5.05	0.281807	I
Afar - Gona	Ethiopia	GONJQ-225	Busidima	1.63911	-5.6	0.324958	I
Afar - Gona	Ethiopia	GONJQ-113	Busidima	1.64518	-5.1	0.285656	I
Afar - Gona	Ethiopia	GONJQ-155	Busidima	1.65565	-6.6	0.407093	I
Afar - Gona	Ethiopia	GONJQ-228	Busidima	1.66036	-5.4	0.309068	I
Afar - Gona	Ethiopia	GONJQ-229	Busidima	1.69071	-5.3	0.301205	I
Afar - Gona	Ethiopia	DANL-097	Busidima	1.69377	-5.3	0.301205	I
Afar - Gona	Ethiopia	DANL-080	Busidima	1.69377	-6.76	0.420549	I
Afar - Gona	Ethiopia	DANL-081	Busidima	1.69377	-6.9	0.432372	I
Afar - Gona	Ethiopia	GONJQ-255	Busidima	1.70071	-3.2	0.152836	I
Afar - Gona	Ethiopia	DANL-074	Busidima	1.7213	-5.51	0.317781	I
Afar - Gona	Ethiopia	DANL-128	Busidima	1.73188	-7.3	0.466341	I
Afar - Gona	Ethiopia	GONJQ-254	Busidima	1.73207	-4.4	0.233318	I
Afar - Gona	Ethiopia	GONJQ-064	Busidima	1.76243	-4.2	0.219032	I
Afar - Gona	Ethiopia	DANL-095	Busidima	1.8	-6.1	0.365536	I
Afar - Gona	Ethiopia	GONJQ-085	Busidima	1.83735	-3.3	0.159031	I
Afar - Gona	Ethiopia	GONJQ-089	Busidima	1.83735	-2.7	0.123416	I
Afar - Gona	Ethiopia	GONJQ-086	Busidima	1.83735	-4.9	0.270357	I
Afar - Gona	Ethiopia	GONJQ-088	Busidima	1.83735	-4.7	0.255325	I
Afar - Gona	Ethiopia	GONJQ-087	Busidima	1.83735	-4	0.205074	I
Afar - Gona	Ethiopia	DANL-009	Busidima	1.88	-6.4	0.390372	I
Afar - Gona	Ethiopia	GONJQ-063	Busidima	1.88386	-4.5	0.240579	I
Afar - Gona	Ethiopia	DANL-076	Busidima	1.89283	-6.19	0.372952	I
Afar - Gona	Ethiopia	DANL-096	Busidima	1.9	-6.92	0.434064	I
Afar - Gona	Ethiopia	DANL-127	Busidima	1.9	-5.6	0.324958	I
Afar - Gona	Ethiopia	GONJQ-109	Busidima	1.91839	-4.4	0.233318	I
Afar - Gona	Ethiopia	DANL-079	Busidima	1.95	-5.86	0.345918	I
Afar - Gona	Ethiopia	DANL-077	Busidima	1.95	-5.6	0.324958	I
Afar - Gona	Ethiopia	GONJQ-257	Busidima	1.97393	-6.2	0.373778	I
Afar - Gona	Ethiopia	DANL-086	Busidima	2.09103	-6.98	0.439145	I
Afar - Gona	Ethiopia	GONJQ-091	Busidima	2.15147	-5.4	0.309068	I
Afar - Gona	Ethiopia	GONJQ-090	Busidima	2.15147	-5.1	0.285656	I
Afar - Gona	Ethiopia	GONJQ-092	Busidima	2.15147	-4.4	0.233318	I
Afar - Gona	Ethiopia	GONJQ-143	Busidima	2.2196	-6	0.357332	I
Afar - Gona	Ethiopia	GONJQ-095	Busidima	2.23	-5.9	0.34917	I
Afar - Gona	Ethiopia	GONJQ-096	Busidima	2.23	-5.2	0.2934	I
Afar - Gona	Ethiopia	GONJQ-097	Busidima	2.23	-4.1	0.212011	I
Afar - Gona	Ethiopia	DANL-162	Busidima	2.27	-6.1	0.365536	I
Afar - Gona	Ethiopia	DANL-160	Busidima	2.30696	-4.69	0.254581	I
Afar - Gona	Ethiopia	DANL-161	Busidima	2.30696	-5.99	0.356514	I
Afar - Gona	Ethiopia	GONJQ-014	Busidima	2.31059	-5.2	0.2934	I
Afar - Gona	Ethiopia	GONJQ-099	Busidima	2.31059	-4.7	0.255325	I
Afar - Gona	Ethiopia	GONJQ-013	Busidima	2.31059	-6.4	0.390372	I
Afar - Gona	Ethiopia	GONJQ-098	Busidima	2.31059	-5.1	0.285656	I
Afar - Gona	Ethiopia	DANL-008	Busidima	2.3456	-6.39	0.389539	I
Afar - Gona	Ethiopia	DANL-085	Busidima	2.35785	-4.91	0.271115	I
Afar - Gona	Ethiopia	DANL-084	Busidima	2.43408	-5.88	0.347543	I
Afar - Gona	Ethiopia	GONJQ-124	Busidima	2.46765	-4.4	0.233318	I
Afar - Gona	Ethiopia	GONJQ-256	Busidima	2.49	-6.2	0.373778	I
Afar - Gona	Ethiopia	DANL-122	Busidima	2.5052	-3.7	0.184786	I
Afar - Gona	Ethiopia	DANL-121	Busidima	2.51192	-5.8	0.341053	I
Afar - Gona	Ethiopia	GONJQ-160	Busidima	2.516	-3.8	0.191459	I
Afar - Gona	Ethiopia	GONJQ-186	Busidima	2.52	-5.1	0.285656	I
Afar - Gona	Ethiopia	GONJQ-187	Busidima	2.52	-5.6	0.324958	I
Afar - Gona	Ethiopia	DANL-120	Busidima	2.5304	-5.7	0.332981	I
Afar - Gona	Ethiopia	GONJQ-190	Busidima	2.53233	-6.04394	0.360932	I
Afar - Gona	Ethiopia	DANL-119	Busidima	2.53544	-5.9	0.34917	I
Afar - Gona	Ethiopia	DANL-118	Busidima	2.54216	-6.27	0.37957	I
Afar - Gona	Ethiopia	GONJQ-048	Busidima	2.54618	-4	0.205074	I
Afar - Gona	Ethiopia	GONJQ-171	Busidima	2.5468	-3.8	0.191459	I
Afar - Gona	Ethiopia	GONJQ-142	Busidima	2.5472	-5.5	0.316986	I
Afar - Gona	Ethiopia	DANL-007	Busidima	2.564	-5.8	0.341053	I
Afar - Gona	Ethiopia	GONJQ-010	Busidima	2.57235	-3.7	0.184786	I
Afar - Gona	Ethiopia	GONJQ-011	Busidima	2.57235	-4.9	0.270357	I
Afar - Gona	Ethiopia	GONJQ-059	Busidima	2.58265	-6	0.357332	I
Afar - Gona	Ethiopia	GONJQ-177	Busidima	2.5972	-5.7	0.332981	I
Afar - Gona	Ethiopia	GONJQ-176	Busidima	2.6056	-5.6	0.324958	I
Afar - Gona	Ethiopia	GONJQ-058	Busidima	2.60824	-5.7	0.332981	I
Afar - Gona	Ethiopia	GONJQ-175	Busidima	2.61652	-5.6	0.324958	I
Afar - Gona	Ethiopia	GONJQ-159	Busidima	2.6168	-5.5	0.316986	I
Afar - Gona	Ethiopia	GONJQ-174	Busidima	2.6308	-5.2	0.2934	I
Afar - Gona	Ethiopia	DANL-006	Busidima	2.6312	-6.4	0.390372	I
Afar - Gona	Ethiopia	GONJQ-101	Busidima	2.64143	-6.1	0.365536	I
Afar - Gona	Ethiopia	GONJQ-173	Busidima	2.6602	-5.6	0.324958	I
Afar - Gona	Ethiopia	GONJQ-141	Busidima	2.6732	-7.6	0.49193	I
Afar - Gona	Ethiopia	GONJQ-167	Busidima	2.6812	-4.9	0.270357	I
Afar - Gona	Ethiopia	GONJQ-057	Busidima	2.70206	-5.8	0.341053	I
Afar - Gona	Ethiopia	GONJQ-211	Busidima	2.70214	-5.8	0.341053	I
Afar - Gona	Ethiopia	DANL-115	Busidima	2.7068	-2	0.086881	I
Afar - Gona	Ethiopia	DANL-114	Busidima	2.7068	-3.5	0.171717	I
Afar - Gona	Ethiopia	DANL-113	Busidima	2.7068	-4.4	0.233318	I
Afar - Gona	Ethiopia	DANL-112	Busidima	2.7068	-3.8	0.191459	I
Afar - Gona	Ethiopia	DANL-111	Busidima	2.7068	-3.6	0.178205	I
Afar - Gona	Ethiopia	DANL-005	Busidima	2.7068	-1.2	0.0523722	I
Afar - Gona	Ethiopia	DANL-110	Busidima	2.7068	-5.4	0.309068	I
Afar - Gona	Ethiopia	DANL-109	Busidima	2.7068	-5.1	0.285656	I
Afar - Gona	Ethiopia	DANL-107	Busidima	2.7068	-6	0.357332	I
Afar - Gona	Ethiopia	DANL-108	Busidima	2.7068	-5.5	0.316986	I
Afar - Gona	Ethiopia	DANL-106	Busidima	2.7068	-6	0.357332	I
Afar - Gona	Ethiopia	DANL-105	Busidima	2.7068	-5.5	0.316986	I
Afar - Gona	Ethiopia	DANL-102	Busidima	2.7068	-6.25	0.377914	I
Afar - Gona	Ethiopia	DANL-104	Busidima	2.7068	-5.3	0.301205	I
Afar - Gona	Ethiopia	DANL-103	Busidima	2.7068	-5.2	0.2934	I
Afar - Gona	Ethiopia	GONJQ-179	Busidima	2.7148	-6.2	0.373778	I
Afar - Gona	Ethiopia	GONJQ-047	Busidima	2.72941	-6.3	0.382058	I
Afar - Gona	Ethiopia	GONJQ-188	Busidima	2.72941	-4.3	0.226135	I
Afar - Gona	Ethiopia	GONJQ-185	Busidima	2.72941	-6.5	0.398718	I
Afar - Gona	Ethiopia	GONJQ-100	Busidima	2.74768	-4.7	0.255325	I
Afar - Gona	Ethiopia	GONJQ-172	Busidima	2.7484	-5.9	0.34917	I
Afar - Gona	Ethiopia	GONJQ-016	Busidima	2.75	-4.9	0.270357	I
Afar - Gona	Ethiopia	GONJQ-152	Busidima	2.7512	-5.7	0.332981	I
Afar - Gona	Ethiopia	GONJQ-140	Busidima	2.7824	-6.4	0.390372	I
Afar - Gona	Ethiopia	DANL-004	Busidima	2.7908	-7	0.440841	I
Afar - Gona	Ethiopia	GONJQ-053	Hadar	2.81295	-6.4	0.390372	I
Afar - Gona	Ethiopia	GONJQ-052	Hadar	2.82574	-6.5	0.398718	I
Afar - Gona	Ethiopia	GONJQ-055	Hadar	2.84707	-5.8	0.341053	I
Afar - Gona	Ethiopia	GONJQ-007	Busidima	2.86029	-5.6	0.324958	I
Afar - Gona	Ethiopia	GONJQ-009	Busidima	2.86029	-4.8	0.262806	I
Afar - Gona	Ethiopia	GONJQ-054	Hadar	2.86839	-6.9	0.432372	I
Afar - Gona	Ethiopia	GONJQ-178	Busidima	2.8744	-5.5	0.316986	I
Afar - Gona	Ethiopia	GONJQ-170	Busidima	2.8828	-5.9	0.34917	I
Afar - Gona	Ethiopia	GONJQ-122	Hadar	2.88647	-3.7	0.184786	I
Afar - Gona	Ethiopia	DANL-003	Busidima	2.9084	-7.1	0.449327	I
Afar - Gona	Ethiopia	GONJQ-008	Busidima	2.91265	-5.6	0.324958	I
Afar - Gona	Ethiopia	GONJQ-125	Hadar	2.965	-5.4	0.309068	I
Afar - Hadar	Ethiopia	117	Busidima	2.21	-3.92	0.199586	I
Afar - Hadar	Ethiopia	118	Busidima	2.21	-3.36	0.162796	I
Afar - Hadar	Ethiopia	116	Busidima	2.21	-3.97	0.203009	I
Afar - Hadar	Ethiopia	115	Busidima	2.3	-3.75	0.188111	I
Afar - Hadar	Ethiopia	76	Busidima	2.33	-3.66	0.182142	I
Afar - Hadar	Ethiopia	93	Busidima	2.33	-5.14	0.288746	I
Afar - Hadar	Ethiopia	75	Busidima	2.33	-4.78	0.261304	I
Afar - Hadar	Ethiopia	112	Busidima	2.33	-5.11	0.286428	I
Afar - Hadar	Ethiopia	74	Busidima	2.48	-3.78	0.190117	I
Afar - Hadar	Ethiopia	80	Busidima	2.48	-6.09	0.364714	I
Afar - Hadar	Ethiopia	110	Busidima	2.48	-4.51	0.241309	I
Afar - Hadar	Ethiopia	78	Busidima	2.48	-4.72	0.256816	I
Afar - Hadar	Ethiopia	77	Busidima	2.48	-4.92	0.271875	I
Afar - Hadar	Ethiopia	113B	Busidima	2.6	-4.31	0.22685	I
Afar - Hadar	Ethiopia	63	Busidima	2.6	-6.03	0.359789	I
Afar - Hadar	Ethiopia	70	Busidima	2.6	-4.65	0.251611	I
Afar - Hadar	Ethiopia	71	Busidima	2.6	-5.36	0.305916	I
Afar - Hadar	Ethiopia	113A	Busidima	2.6	-6.79	0.423079	I
Afar - Hadar	Ethiopia	72	Busidima	2.6	-6.59	0.406254	I
Afar - Hadar	Ethiopia	113C (n=14)	Busidima	2.6	-7.36	0.471454	I
Afar - Hadar	Ethiopia	82	Busidima	2.62	-5.55	0.320966	I
Afar - Hadar	Ethiopia	107	Busidima	2.84	-6.15	0.369652	I
Afar - Hadar	Ethiopia	107B	Busidima	2.84	-4.81	0.263558	I
Afar - Hadar	Ethiopia	108	Busidima	2.84	-5.99	0.356514	I
Afar - Hadar	Ethiopia	109	Busidima	2.84	-5.11	0.286428	I
Afar - Hadar	Ethiopia	108.5	Busidima	2.84	-5.4	0.309068	I
Afar - Hadar	Ethiopia	109.5	Busidima	2.84	-4.32	0.227565	I
Afar - Hadar	Ethiopia	83	Busidima	2.86	-5.28	0.29964	I
Afar - Hadar	Ethiopia	84	Hadar	2.86	-5.73	0.335397	I
Afar - Hadar	Ethiopia	106	Busidima	2.9	-6.14	0.368828	I
Afar - Hadar	Ethiopia	85	Hadar	2.92	-6.58	0.405416	I
Afar - Hadar	Ethiopia	103	Hadar	2.92554	-6.69	0.414654	I
Afar - Hadar	Ethiopia	(=P10)	Hadar	2.92554	-4.53	0.242772	I
Afar - Hadar	Ethiopia	90	Hadar	2.92554	-6.53	0.401227	I
Afar - Hadar	Ethiopia	92	Hadar	2.92554	-6.19	0.372952	I
Afar - Hadar	Ethiopia	91	Hadar	2.92554	-5.92	0.350799	I
Afar - Hadar	Ethiopia	102	Hadar	2.97911	-7.9	0.51754	I
Afar - Hadar	Ethiopia	101	Hadar	2.97911	-8.18	0.541403	I
Afar - Middle Awash	Ethiopia	96-4		0.9	-4.2	0.219032	I
Afar - Middle Awash	Ethiopia	96-2		0.9	-0.2	0.0210259	I
Afar - Middle Awash	Ethiopia	98-22	Bouri	1	-2.63	0.119512	I
Afar - Middle Awash	Ethiopia	98-19	Bouri	1	-2.64	0.120066	I
Afar - Middle Awash	Ethiopia	98-20	Bouri	1	-3.12	0.147953	I
Afar - Middle Awash	Ethiopia	98-21	Bouri	1	-2.22	0.0977512	I
Baringo	Kenya	Bar-10572	Blank	0.01	-1.2	0.0523722	I
Baringo	Kenya	BAR-10515	Blank	0.01	-3.2	0.152836	I
Kanjera South	Kenya	HP-95-37b	Kanjera	1.9	-6.61	0.41	I
Kanjera South	Kenya	HP-95-37a	Kanjera	1.9	-0.63	0.03	I
Kanjera South	Kenya	HP-95-39	Kanjera	1.97	3.6	0.03	I
Kanjera South	Kenya	HP-95-40b	Kanjera	1.97	-1.97	0.09	I
Kanjera South	Kenya	HP-95-40a	Kanjera	1.97	-1.87	0.08	I
Kanjera South	Kenya	HP-95-40c	Kanjera	1.97	2.47	0.01	I
Kanjera South	Kenya	HP-95-38a	Kanjera	1.97	-6.16	0.37	I
Kanjera South	Kenya	HP-95-46	Kanjera	2	-0.52	0.03	I
Kanjera South	Kenya	HP-95-58	Kanjera	2	-1.24	0.05	I
Kanjera South	Kenya	KJS.96-6b	Kanjera	2	0.23	0.01	I
Kanjera South	Kenya	HP-95-46/2	Kanjera	2	-1.42	0.06	I
Kanjera South	Kenya	HP-95-58/7	Kanjera	2	-2.25	0.1	I
Kanjera South	Kenya	HP-95-58/6	Kanjera	2	-2.01	0.09	I
Kanjera South	Kenya	HP-95-46/4	Kanjera	2	-0.33	0.02	I
Kanjera South	Kenya	KJS-96-17/1	Kanjera	2	-1.7	0.07	I
Kanjera South	Kenya	HP-95-58/8	Kanjera	2	-1.17	0.05	I
Kanjera South	Kenya	HP-95-58/10	Kanjera	2	-2.56	0.12	I
Kanjera South	Kenya	HP-95-46/3	Kanjera	2	0.04	0.02	I
Kanjera South	Kenya	1481G	Kanjera	2	1.11	0	I
Kanjera South	Kenya	HP-95-58/4	Kanjera	2	-0.86	0.04	I
Kanjera South	Kenya	HP-95-58/3	Kanjera	2	1.55	0	I
Kanjera South	Kenya	HP-95-46/1	Kanjera	2	-0.35	0.02	I
Kanjera South	Kenya	KJS-96-6b/1	Kanjera	2	-0.04	0.02	I
Kanjera South	Kenya	KJS-96-6b/2	Kanjera	2	0.5	0.01	I
Kanjera South	Kenya	HP-95-58/9	Kanjera	2	-2.4	0.11	I
Kanjera South	Kenya	1481F	Kanjera	2	-2.55	0.12	I
Kanjera South	Kenya	HP-95-58/2	Kanjera	2	-1.75	0.08	I
Kanjera South	Kenya	HP-95-58/1	Kanjera	2	0.3	0.01	I
Kanjera South	Kenya	KJS-96-2/1	Kanjera	2	-0.65	0.03	I
Laetoli	Tanzania	TZ81-4A	Blank	0.01	-2.91	0.13545	I
Laetoli	Tanzania	TZ81-3A	Blank	0.01	-1.05	0.0468135	I
Laetoli	Tanzania	TZ81-4B	Blank	0.01	-3.58	0.1769	I
Laetoli	Tanzania	TZ81-25	Blank	2.55	-4.36	0.230435	I
Laetoli	Tanzania	TZ81-23	Blank	2.55	-5.33	0.303558	I
Laetoli	Tanzania	TZ81-21	Blank	2.55	-4.26	0.223284	I
Laetoli	Tanzania	TZ81-24	Blank	2.55	-5.52	0.318577	I
Laetoli	Tanzania	TZ81-45	Blank	2.6	-4.53	0.242772	I
Laetoli	Tanzania	TZ81-44	Blank	2.6	-6.43	0.392872	I
Laetoli	Tanzania	TZ81-43	Blank	2.6	-4.99	0.277209	I
Laetoli	Tanzania	TZ81-4A	Blank	0.01	-2.91	0.13545	I
Laetoli	Tanzania	TZ81-3A	Blank	0.01	-1.05	0.0468135	I
Laetoli	Tanzania	TZ81-4B	Blank	0.01	-3.58	0.1769	I
Laetoli	Tanzania	TZ81-25	Blank	2.55	-4.36	0.230435	I
Laetoli	Tanzania	TZ81-23	Blank	2.55	-5.33	0.303558	I
Laetoli	Tanzania	TZ81-21	Blank	2.55	-4.26	0.223284	I
Laetoli	Tanzania	TZ81-24	Blank	2.55	-5.52	0.318577	I
Laetoli	Tanzania	TZ81-45	Blank	2.6	-4.53	0.242772	I
Laetoli	Tanzania	TZ81-44	Blank	2.6	-6.43	0.392872	I
Laetoli	Tanzania	TZ81-43	Blank	2.6	-4.99	0.277209	I
Olduvai	Tanzania	478-254	Naisiusiu	0.022	0.8	0.00361198	I
Olduvai	Tanzania	478-24A	Ndutu	0.07	-0.4	0.026204	I
Olduvai	Tanzania	478-24B	Ndutu	0.09	0.4	0.00886391	I
Olduvai	Tanzania	PJ81-7	Ndutu	0.1	1	0.00185302	I
Olduvai	Tanzania	478-24C	Ndutu	0.1	0.4	0.00886391	I
Olduvai	Tanzania	PJ81-6	Ndutu	0.12	0	0.0164063	I
Olduvai	Tanzania	PJ81-5	Ndutu	0.16	-0.6	0.0319347	I
Olduvai	Tanzania	PJ81-4	Ndutu	0.22	-1.1	0.0486336	I
Olduvai	Tanzania	74-1-8H	Ndutu	0.25	-2.3	0.101846	I
Olduvai	Tanzania	PJ81-3	Ndutu	0.3	-0.4	0.026204	I
Olduvai	Tanzania	79-8-19N	Masek	0.435	-1.6	0.0686207	I
Olduvai	Tanzania	PJ81-2	Masek	0.45	-1.5	0.0643669	I
Olduvai	Tanzania	PJ81-1	Masek	0.475	-2.6	0.117855	I
Olduvai	Tanzania	79-8-19O	Masek	0.48	-2.9	0.134867	I
Olduvai	Tanzania	62-8-1Q	Masek	0.51	-1.5	0.0643669	I
Olduvai	Tanzania	70-5-19D	Masek	0.52	-2.3	0.101846	I
Olduvai	Tanzania	79-8-19C	Masek	0.55	-0.5	0.0290007	I
Olduvai	Tanzania	PJ81-11	Masek	0.56	-1.6	0.0686207	I
Olduvai	Tanzania	478-266	Masek	0.565	-0.2	0.0210259	I
Olduvai	Tanzania	79-8-19B	Masek	0.58	-0.6	0.0319347	I
Olduvai	Tanzania	79-8-19A	Masek	0.58	-0.5	0.0290007	I
Olduvai	Tanzania	79-8-19P	Masek	0.59	-1.9	0.0821318	I
Olduvai	Tanzania	64-6-30M	Masek	0.6	-1.3	0.0562415	I
Olduvai	Tanzania	79-8-19I	Bed IV	0.64	-2.3	0.101846	I
Olduvai	Tanzania	69-6-20H	Bed IV	0.65	-3.6	0.178205	I
Olduvai	Tanzania	79-8-19M	Bed IV	0.68	-2.6	0.117855	I
Olduvai	Tanzania	GHC-45	Bed IV	0.725	-3.6	0.178205	I
Olduvai	Tanzania	79-8-19L	Bed IV	0.76	-3	0.140752	I
Olduvai	Tanzania	79-8-19K	Bed III	0.84	-3.2	0.152836	I
Olduvai	Tanzania	79-8-19J	Bed III	0.95	-3.2	0.152836	I
Olduvai	Tanzania	79-8-20G	Bed III	1.06	-1.9	0.0821318	I
Olduvai	Tanzania	62-7-5B	Bed III	1.06	-2.4	0.107068	I
Olduvai	Tanzania	72-6-19M	Bed III	1.18	-1.1	0.0486336	I
Olduvai	Tanzania	TZ81-103	Blank	1.19	-3.9	0.198222	I
Olduvai	Tanzania	79-8-19F	Upper Bed II	1.22	-3	0.140752	I
Olduvai	Tanzania	GCH-101	Upper Bed II	1.235	-2.7	0.123416	I
Olduvai	Tanzania	79-8-20F	Upper Bed II	1.24	-4.1	0.212011	I
Olduvai	Tanzania	TZ81-101	Upper Bed II	1.27	-2.1	0.0917506	I
Olduvai	Tanzania	TZ81-94	Upper Bed II	1.38	-6.9	0.432372	I
Olduvai	Tanzania	TZ81-92	Lemuta	1.62	-6	0.357332	I
Olduvai	Tanzania	79-8-20L	Lemuta	1.63	-5.6	0.324958	I
Olduvai	Tanzania	79-8-20K	Lemuta	1.635	-4	0.205074	I
Olduvai	Tanzania	79-8-20I	Lemuta	1.65	-4.1	0.212011	I
Olduvai	Tanzania	TZ81-90	Lemuta	1.65	-4.4	0.233318	I
Olduvai	Tanzania	64-6-19E	Lemuta	1.65	-1.1	0.0486336	I
Olduvai	Tanzania	TZ81-89	Lemuta	1.655	-1.9	0.0821318	I
Olduvai	Tanzania	478-409	Lemuta	1.66	-6.8	0.423922	I
Olduvai	Tanzania	79-8-20H	Lemuta	1.66	-3.9	0.198222	I
Olduvai	Tanzania	TZ81-88	Lemuta	1.66	-2.3	0.101846	I
Olduvai	Tanzania	72-7-13E	Lemuta	1.66	-0.6	0.0319347	I
Olduvai	Tanzania	478-272	Lemuta	1.67	-4.3	0.226135	I
Olduvai	Tanzania	TZ81-86	Lower Bed II	1.675	-3.9	0.198222	I
Olduvai	Tanzania	TZ81-85	Lower Bed II	1.68	-4.8	0.262806	I
Olduvai	Tanzania	15		1.74	-5.55	0.320966	I
Olduvai	Tanzania	11		1.74	-5.68	0.331373	I
Olduvai	Tanzania	13		1.74	-3.89	0.197542	I
Olduvai	Tanzania	10		1.74	-4.26	0.223284	I
Olduvai	Tanzania	NS-307-96		1.8	-4	0.205074	I
Olduvai	Tanzania	NS-303-96		1.8	-4.2	0.219032	I
Olduvai	Tanzania	NS-309-96		1.8	-5.1	0.285656	I
Olduvai	Tanzania	NS-305-96		1.8	-4.9	0.270357	I
Olduvai	Tanzania	NS-295-96		1.8	-4.3	0.226135	I
Olduvai	Tanzania	GA-104-96		1.8	-4.8	0.262806	I
Olduvai	Tanzania	NS-308-96		1.8	-4.7	0.255325	I
Olduvai	Tanzania	NS-306-96		1.8	-5.7	0.332981	I
Olduvai	Tanzania	NS-239-96		1.8	-4.3	0.226135	I
Olduvai	Tanzania	NS-271-96		1.8	-5.8	0.341053	I
Olduvai	Tanzania	NS-266-96		1.8	-5.7	0.332981	I
Olduvai	Tanzania	NS-229-96		1.8	-4.3	0.226135	I
Olduvai	Tanzania	NS-286-96 (avg)		1.8	-6.6	0.407093	I
Olduvai	Tanzania	NS-269-96		1.8	-6.4	0.390372	I
Olduvai	Tanzania	NS-301-96		1.8	-4	0.205074	I
Olduvai	Tanzania	NS-246-96		1.8	-5.7	0.332981	I
Olduvai	Tanzania	NS-259a-96		1.8	-4.6	0.247915	I
Olduvai	Tanzania	NS-265-96		1.8	-5.2	0.2934	I
Olduvai	Tanzania	NS-230-96		1.8	-4.3	0.226135	I
Olduvai	Tanzania	NS-304-96		1.8	-4.6	0.247915	I
Olduvai	Tanzania	NS-283-96		1.8	-4.2	0.219032	I
Olduvai	Tanzania	NS-297-96 (avg)		1.8	-5.6	0.324958	I
Olduvai	Tanzania	NS-247-96		1.8	-4.8	0.262806	I
Olduvai	Tanzania	NS-226-96		1.8	-4.6	0.247915	I
Olduvai	Tanzania	NS-243-96		1.8	-4.4	0.233318	I
Olduvai	Tanzania	NS-294-96		1.8	-4.7	0.255325	I
Olduvai	Tanzania	72-7-11D2	Bed I	2	-4.2	0.219032	I
Olduvai	Tanzania	72-7-11D1	Bed I	2.1	-4.4	0.233318	I
Olduvai	Tanzania	478-383	Bed I	2.2	-5	0.277974	I
Olorgesailie	Kenya	OLNL11-238	Oltulelei	0.21	-2.3	0.1	K
Olorgesailie	Kenya	OLNL11-240	Oltulelei	0.3	-2.6	0.12	K
Olorgesailie	Kenya	OLNL11-241	Oltulelei	0.3	-1.6	0.07	K
Olorgesailie	Kenya	OLNL11-234	Olorgesailie	0.55	-3	0.14	K
Olorgesailie	Kenya	358	Olorgesailie	0.99	-0.4	0.03	I
Olorgesailie	Kenya	359	Olorgesailie	0.99	0.7	0	I
Olorgesailie	Kenya	222	Olorgesailie	0.99	0.8	0	I
Olorgesailie	Kenya	790	Olorgesailie	0.99	1.5	0	I
Olorgesailie	Kenya	357	Olorgesailie	0.99	-0.8	0.04	I
Olorgesailie	Kenya	346	Olorgesailie	0.99	0.4	0.01	I
Olorgesailie	Kenya	358b	Olorgesailie	0.99	-0.1	0.02	I
Olorgesailie	Kenya	221, 238	Olorgesailie	0.99	0.6	0.01	I
Olorgesailie	Kenya	347	Olorgesailie	0.99	0	0.01	I
Olorgesailie	Kenya	356	Olorgesailie	0.99	0.2	0.01	I
Olorgesailie	Kenya	362	Olorgesailie	0.99	-1.2	0.05	I
Olorgesailie	Kenya	361	Olorgesailie	0.99	-0.4	0.03	I
Olorgesailie	Kenya	429, 797	Olorgesailie	0.99	0.7	0	I
Olorgesailie	Kenya	767	Olorgesailie	0.99	0.5	0.01	I
Olorgesailie	Kenya	430, 446	Olorgesailie	0.99	-1.5	0.06	I
Olorgesailie	Kenya	696, 781	Olorgesailie	0.99	1.5	0	I
Olorgesailie	Kenya	278b	Olorgesailie	0.99	0.7	0	I
Olorgesailie	Kenya	789	Olorgesailie	0.99	-0.4	0.03	I
Olorgesailie	Kenya	187, 278a	Olorgesailie	0.99	0.7	0	I
Olorgesailie	Kenya	809	Olorgesailie	0.99	-0.6	0.03	I
Olorgesailie	Kenya	380	Olorgesailie	0.99	-1.3	0.06	I
Olorgesailie	Kenya	452, 726	Olorgesailie	0.99	3	0.02	I
Olorgesailie	Kenya	433, 448	Olorgesailie	0.99	1.5	0	I
Olorgesailie	Kenya	784	Olorgesailie	0.99	1.9	0	I
Olorgesailie	Kenya	667, 763	Olorgesailie	0.99	2.3	0	I
Olorgesailie	Kenya	674769	Olorgesailie	0.99	2.2	0	I
Olorgesailie	Kenya	785	Olorgesailie	0.99	2.7	0.01	I
Olorgesailie	Kenya	698, 783	Olorgesailie	0.99	2.2	0	I
Olorgesailie	Kenya	199b	Olorgesailie	0.99	1.2	0	I
Olorgesailie	Kenya	770	Olorgesailie	0.99	1.8	0	I
Olorgesailie	Kenya	190, 199a	Olorgesailie	0.99	1.3	0	I
Olorgesailie	Kenya	680, 787	Olorgesailie	0.99	1.6	0	I
Olorgesailie	Kenya	697, 782	Olorgesailie	0.99	2.8	0.01	I
Olorgesailie	Kenya	435, 450	Olorgesailie	0.99	1.4	0	I
Olorgesailie	Kenya	285b	Olorgesailie	0.99	1.5	0	I
Olorgesailie	Kenya	277	Olorgesailie	0.99	-1.8	0.08	I
Olorgesailie	Kenya	75	Olorgesailie	0.99	0.2	0.01	I
Olorgesailie	Kenya	198b	Olorgesailie	0.99	1.9	0	I
Olorgesailie	Kenya	670, 765	Olorgesailie	0.99	2.4	0.01	I
Olorgesailie	Kenya	682, 777	Olorgesailie	0.99	1.3	0	I
Olorgesailie	Kenya	434, 449	Olorgesailie	0.99	1.9	0	I
Olorgesailie	Kenya	671, 766	Olorgesailie	0.99	1.9	0	I
Olorgesailie	Kenya	693, 779	Olorgesailie	0.99	2	0	I
Olorgesailie	Kenya	436, 451	Olorgesailie	0.99	1.1	0	I
Olorgesailie	Kenya	678, 772	Olorgesailie	0.99	1.2	0	I
Olorgesailie	Kenya	186, 198a	Olorgesailie	0.99	2	0	I
Olorgesailie	Kenya	683, 778	Olorgesailie	0.99	0.7	0	I
Olorgesailie	Kenya	76	Olorgesailie	0.99	0.3	0.01	I
Olorgesailie	Kenya	381	Olorgesailie	0.99	0.8	0	I
Olorgesailie	Kenya	681, 774	Olorgesailie	0.99	1.2	0	I
Olorgesailie	Kenya	456, 463	Olorgesailie	0.99	1.9	0	I
Olorgesailie	Kenya	181, 194	Olorgesailie	0.99	2.4	0.01	I
Olorgesailie	Kenya	464, 467	Olorgesailie	0.99	1.3	0	I
Olorgesailie	Kenya	453	Olorgesailie	0.99	-1.3	0.06	I
Olorgesailie	Kenya	457, 461	Olorgesailie	0.99	2.6	0	I
Olorgesailie	Kenya	440, 454	Olorgesailie	0.99	-0.9	0.04	I
Olorgesailie	Kenya	672, 780	Olorgesailie	0.99	1.3	0	I
Olorgesailie	Kenya	462, 466	Olorgesailie	0.99	3	0.02	I
Olorgesailie	Kenya	458	Olorgesailie	0.99	3	0.02	I
Olorgesailie	Kenya	468	Olorgesailie	0.99	2.9	0.01	I
Olorgesailie	Kenya	428, 796	Olorgesailie	0.99	2.3	0	I
Omo-Turkana	Kenya	PSB-1	Koobi Fora	0.7776	-3.5324	0.173809	this study
Omo-Turkana	Kenya	13-1	Koobi Fora	0.798	-4.33295	0.228493	this study
Omo-Turkana	Kenya	13-2	Koobi Fora	0.798	-4.61903	0.24932	this study
Omo-Turkana	Kenya	UO-1	Koobi Fora	0.8124	-4.48724	0.239648	this study
Omo-Turkana	Kenya	UO-2	Koobi Fora	0.8124	-5.91768	0.350611	this study
Omo-Turkana	Kenya	520-1	Koobi Fora	0.8136	-4.37995	0.231872	this study
Omo-Turkana	Kenya	515-1	Koobi Fora	0.8232	-6.53745	0.401851	this study
Omo-Turkana	Kenya	515-2	Koobi Fora	0.8232	-6.02319	0.359231	this study
Omo-Turkana	Kenya	520-2	Koobi Fora	0.8244	-5.2148	0.294552	this study
Omo-Turkana	Kenya	7-125	Koobi Fora	1.10614	-2.9	0.134867	I
Omo-Turkana	Kenya	7-119	Koobi Fora	1.12913	-2.1	0.0917506	I
Omo-Turkana	Kenya	7-116	Koobi Fora	1.14062	-4.1	0.212011	I
Omo-Turkana	Kenya	7-107	Koobi Fora	1.23257	-3.9	0.198222	I
Omo-Turkana	Kenya	7-101	Koobi Fora	1.29005	-5.7	0.332981	I
Omo-Turkana	Kenya	6-135	Koobi Fora	1.382	-4.2	0.219032	I
Omo-Turkana	Kenya	K93-5094	Koobi Fora	1.39	-5	0.277974	I
Omo-Turkana	Kenya	514-1	Koobi Fora	1.39	-5.65571	0.329421	this study
Omo-Turkana	Kenya	514-2	Koobi Fora	1.39	-5.59247	0.324356	this study
Omo-Turkana	Kenya	520-3	Koobi Fora	1.3924	-3.33507	0.161227	this study
Omo-Turkana	Kenya	520-4	Koobi Fora	1.3924	-3.56496	0.175921	this study
Omo-Turkana	Kenya	DPX-1	Koobi Fora	1.3936	-1.83841	0.0792672	this study
Omo-Turkana	Kenya	DPZ-1	Koobi Fora	1.3936	-2.78791	0.128396	this study
Omo-Turkana	Kenya	6-134A1	Koobi Fora	1.3939	-4	0.205074	I
Omo-Turkana	Kenya	6-134A2	Koobi Fora	1.3939	-4.2	0.219032	I
Omo-Turkana	Kenya	6-134A3	Koobi Fora	1.3939	-3.9	0.198222	I
Omo-Turkana	Kenya	522-1	Koobi Fora	1.399	-0.813495	0.0386543	this study
Omo-Turkana	Kenya	522-2	Koobi Fora	1.399	-1.72541	0.0741331	this study
Omo-Turkana	Kenya	6-131	Koobi Fora	1.4058	-4	0.205074	I
Omo-Turkana	Kenya		Koobi Fora	1.46	-5.5	0.316986	L
Omo-Turkana	Kenya	103NL-01a	Koobi Fora	1.46085	-8.14	0.537998	I
Omo-Turkana	Kenya	103NL-02a #1	Koobi Fora	1.46085	-7.31	0.467193	I
Omo-Turkana	Kenya	103NL-03a	Koobi Fora	1.46085	-6.4	0.390372	I
Omo-Turkana	Kenya	6-116	Koobi Fora	1.501	-4.6	0.247915	I
Omo-Turkana	Kenya	CJL 1A-FGZ-204C	Koobi Fora	1.5059	-5.7641	0.338149	I
Omo-Turkana	Kenya	CJL 1A-7/MSFWJJ14	Koobi Fora	1.51795	-5.74429	0.33655	I
Omo-Turkana	Kenya	CJL 1A-FGZ-404C	Koobi Fora	1.51795	-3.85177	0.194949	I
Omo-Turkana	Kenya	CJL 1A-FWJJ14-7-HOR	Koobi Fora	1.51795	-5.12941	0.287927	I
Omo-Turkana	Kenya		Koobi Fora	1.52	-1.96	0.0849668	L
Omo-Turkana	Kenya	CJL 1A-9H/AB-20CM	Koobi Fora	1.53	-5.6752	0.330987	I
Omo-Turkana	Kenya	CJL 1A-9H-AB	Koobi Fora	1.53	-4.5997	0.247893	I
Omo-Turkana	Kenya	CJL 1A-FWJJ14-AB	Koobi Fora	1.53	-5.52265	0.318787	I
Omo-Turkana	Kenya		Koobi Fora	1.53	-2.53	0.114028	L
Omo-Turkana	Kenya	CJL 130-3/3D	Koobi Fora	1.53129	-5.41397	0.310171	I
Omo-Turkana	Kenya	CJL 1A-1B-50CM	Koobi Fora	1.53602	-4.28452	0.225031	I
Omo-Turkana	Kenya	CJL 1A-2/10C	Koobi Fora	1.53602	-6.04658	0.361148	I
Omo-Turkana	Kenya	CJL 1A-7/MSAB	Koobi Fora	1.53602	-5.00026	0.277994	I
Omo-Turkana	Kenya	CJL 1A-9H-13	Koobi Fora	1.53602	-6.21943	0.375385	I
Omo-Turkana	Kenya	CJL 1A-FGZ-504C	Koobi Fora	1.53602	-5.49156	0.316316	I
Omo-Turkana	Kenya	CJL 1A-FWJJ14-7-AB	Koobi Fora	1.53602	-4.70864	0.255969	I
Omo-Turkana	Kenya	6-113	Koobi Fora	1.5367	-5.9	0.34917	I
Omo-Turkana	Kenya		Koobi Fora	1.54	-3.36	0.162796	L
Omo-Turkana	Kenya	CJL 1A-5CM-1B	Koobi Fora	1.54205	-4.40449	0.233642	I
Omo-Turkana	Kenya	CJL 1A-1B/1A-5CM	Koobi Fora	1.54205	-3.84753	0.194663	I
Omo-Turkana	Kenya	CJL 130-3/3A	Koobi Fora	1.54742	-5.53462	0.31974	I
Omo-Turkana	Kenya	CJL 130-3/3F	Koobi Fora	1.54742	-5.8842	0.347885	I
Omo-Turkana	Kenya	CJL 1A-9H-12-5CM	Koobi Fora	1.54807	-4.09968	0.211989	I
Omo-Turkana	Kenya	6-109	Koobi Fora	1.5486	-4.7	0.255325	I
Omo-Turkana	Kenya		Koobi Fora	1.55	-4.96	0.274919	L
Omo-Turkana	Kenya		Koobi Fora	1.55	-4.53	0.242772	L
Omo-Turkana	Kenya		Koobi Fora	1.55	-5.73	0.335397	L
Omo-Turkana	Kenya		Koobi Fora	1.55	-4.94	0.273396	L
Omo-Turkana	Kenya		Koobi Fora	1.55	-4.12	0.213408	L
Omo-Turkana	Kenya		Koobi Fora	1.55	-4.12	0.213408	L
Omo-Turkana	Kenya		Koobi Fora	1.55	-5.37	0.306703	L
Omo-Turkana	Kenya		Koobi Fora	1.55	-4.69	0.254581	L
Omo-Turkana	Kenya	CJL 1A-9H-12-30CM	Koobi Fora	1.5541	-3.67033	0.182824	I
Omo-Turkana	Kenya	CJL 1A-3/3C	Koobi Fora	1.56355	-6.37776	0.38852	I
Omo-Turkana	Kenya	K94-5424	Koobi Fora	1.57	-5.98863	0.356402	I
Omo-Turkana	Kenya	K94-5424	Koobi Fora	1.57	-6.17386	0.37162	I
Omo-Turkana	Kenya	HJF 130-12/R	Koobi Fora	1.57161	-7.24609	0.46175	I
Omo-Turkana	Kenya	CJL 1A-9H/10	Koobi Fora	1.57819	-4.12369	0.213667	I
Omo-Turkana	Kenya	CJL 1A-9H-10	Koobi Fora	1.57819	-4.25236	0.222741	I
Omo-Turkana	Kenya	K91-4673	Koobi Fora	1.5859	-4.72728	0.257359	I
Omo-Turkana	Kenya	HJF 130-12/Q	Koobi Fora	1.58774	-9.06675	0.616092	I
Omo-Turkana	Kenya	HJF 130-12/V	Koobi Fora	1.58774	-7.68256	0.498979	I
Omo-Turkana	Kenya		Koobi Fora	1.59	-3.26	0.156541	L
Omo-Turkana	Kenya		Koobi Fora	1.59	-4.33	0.228282	L
Omo-Turkana	Kenya	CJL 1A-2/10C	Koobi Fora	1.59024	-6.3133	0.383162	I
Omo-Turkana	Kenya	CJL 1A-2/7C	Koobi Fora	1.59024	-4.96621	0.275392	I
Omo-Turkana	Kenya	HJF 130-12/P	Koobi Fora	1.59581	-7.54073	0.486871	I
Omo-Turkana	Kenya	CJL 1A-5/8C	Koobi Fora	1.60229	-6.73662	0.418579	I
Omo-Turkana	Kenya	CJL 1A-9H/7	Koobi Fora	1.60229	-4.09236	0.211478	I
Omo-Turkana	Kenya	CJL 1A-9H-7	Koobi Fora	1.60229	-4.5254	0.242435	I
Omo-Turkana	Kenya	CJL 130-94 1N	Koobi Fora	1.61	-6.74204	0.419035	I
Omo-Turkana	Kenya	CJL 130-94 2C	Koobi Fora	1.61	-6.31257	0.383101	I
Omo-Turkana	Kenya	CJL 130-95 1R	Koobi Fora	1.61	-4.19496	0.218676	I
Omo-Turkana	Kenya	CJL 130-95 5R	Koobi Fora	1.61	-3.29824	0.158921	I
Omo-Turkana	Kenya	CJL 130-95 7R	Koobi Fora	1.61	-3.77574	0.189832	I
Omo-Turkana	Kenya	K91-4675	Koobi Fora	1.61	-7.16646	0.454975	I
Omo-Turkana	Kenya	K91-4671	Koobi Fora	1.61	-6.76522	0.420989	I
Omo-Turkana	Kenya	K91-4671	Koobi Fora	1.61	-6.18137	0.37224	I
Omo-Turkana	Kenya	HJF 130-12/N	Koobi Fora	1.61194	-7.21526	0.459126	I
Omo-Turkana	Kenya	HJF 130-12/PH	Koobi Fora	1.61194	-6.46196	0.395539	I
Omo-Turkana	Kenya	CJL101-1C-2C	Koobi Fora	1.61286	-2.96261	0.138539	I
Omo-Turkana	Kenya	CJL101-1C-3C	Koobi Fora	1.61286	-5.17205	0.29123	I
Omo-Turkana	Kenya	CJL101-1C-1C	Koobi Fora	1.61382	-4.21606	0.220167	I
Omo-Turkana	Kenya	CJL101-1C-4C	Koobi Fora	1.61382	-5.11636	0.286919	I
Omo-Turkana	Kenya	CJL 1A-2/5C	Koobi Fora	1.61434	-3.80501	0.191796	I
Omo-Turkana	Kenya	CJL 1A-3/6C	Koobi Fora	1.61434	-4.59745	0.247727	I
Omo-Turkana	Kenya	CJL 1A-3/6C	Koobi Fora	1.61434	-4.50259	0.240768	I
Omo-Turkana	Kenya	CJL 1A-5/6C	Koobi Fora	1.61434	-5.08251	0.284308	I
Omo-Turkana	Kenya	CJL 1A-5/6C	Koobi Fora	1.61434	-5.22073	0.295014	I
Omo-Turkana	Kenya	CJL 1A-6/6C	Koobi Fora	1.61434	-3.94588	0.201355	I
Omo-Turkana	Kenya	CJL 1A-9H 5	Koobi Fora	1.61434	-4.25	0.222573	I
Omo-Turkana	Kenya	CJL 1A-9H 5	Koobi Fora	1.61434	-4.265	0.22364	I
Omo-Turkana	Kenya	CJL 1A-9H-5	Koobi Fora	1.61434	-4.52608	0.242485	I
Omo-Turkana	Kenya	CJL 1A-1B-2C	Koobi Fora	1.61763	-5.94204	0.352596	I
Omo-Turkana	Kenya	CJL 1A-1B-1C	Koobi Fora	1.61859	-5.30839	0.301862	I
Omo-Turkana	Kenya	GaJi14-1L	Koobi Fora	1.61954	-4.60705	0.248435	I
Omo-Turkana	Kenya	GaJi14-2L	Koobi Fora	1.61954	-3.42628	0.166996	I
Omo-Turkana	Kenya	GAJI14 SUPP	Koobi Fora	1.61954	-5.43551	0.311873	I
Omo-Turkana	Kenya	6-108	Koobi Fora	1.62	-5	0.277974	I
Omo-Turkana	Kenya	CJL 1A-3/3C	Koobi Fora	1.62639	-4.86042	0.26736	I
Omo-Turkana	Kenya	CJL 1A-3/3C	Koobi Fora	1.62639	-4.72393	0.257109	I
Omo-Turkana	Kenya	CJL 1A-'5/3	Koobi Fora	1.62639	-6.40371	0.390681	I
Omo-Turkana	Kenya	CJL 1A-6/3C	Koobi Fora	1.62639	-3.64388	0.181081	I
Omo-Turkana	Kenya	CJL 1A-9H/4	Koobi Fora	1.62639	-3.3805	0.164091	I
Omo-Turkana	Kenya	CJL 1A-9H-4	Koobi Fora	1.62639	-3.49862	0.171628	I
Omo-Turkana	Kenya	HJF 130-12/M	Koobi Fora	1.62806	-7.08031	0.447655	I
Omo-Turkana	Kenya	K93-5177	Koobi Fora	1.63099	-5.22818	0.295594	I
Omo-Turkana	Kenya	K93-5177	Koobi Fora	1.63099	-5.6879	0.332007	I
Omo-Turkana	Kenya	K93-5182	Koobi Fora	1.63863	-3.76303	0.188982	I
Omo-Turkana	Kenya	K93-5182	Koobi Fora	1.63863	-3.8054	0.191822	I
Omo-Turkana	Kenya	6-104	Koobi Fora	1.64	-3.2	0.152836	I
Omo-Turkana	Kenya	HJF 130-12/J	Koobi Fora	1.64419	-6.41431	0.391564	I
Omo-Turkana	Kenya	HJF 130-12/K	Koobi Fora	1.64419	-6.57872	0.405308	I
Omo-Turkana	Kenya	CJL101-3-1C	Koobi Fora	1.64767	-3.5712	0.176327	I
Omo-Turkana	Kenya	CJL101-3-2C	Koobi Fora	1.64767	-4.22466	0.220776	I
Omo-Turkana	Kenya	K93-5099a	Koobi Fora	1.65	-7.2	0.457828	I
Omo-Turkana	Kenya		Koobi Fora	1.65	-3.74	0.187444	L
Omo-Turkana	Kenya		Koobi Fora	1.65	-5.73	0.335397	L
Omo-Turkana	Kenya		Koobi Fora	1.65	-6.71	0.416337	L
Omo-Turkana	Kenya		Koobi Fora	1.65	-6.69	0.414654	L
Omo-Turkana	Kenya		Koobi Fora	1.65	-6.69	0.414654	L
Omo-Turkana	Kenya		Koobi Fora	1.65	-5.72	0.334592	L
Omo-Turkana	Kenya	CJL101-4-6C	Koobi Fora	1.65244	-5.81836	0.342539	I
Omo-Turkana	Kenya	CJL101-4-1C	Koobi Fora	1.65912	-4.67848	0.253724	I
Omo-Turkana	Kenya	TEC103-1(L)	Koobi Fora	1.66198	-4.15918	0.216156	I
Omo-Turkana	Kenya	TEC103-1(40-50)	Koobi Fora	1.66198	-4.64067	0.25092	I
Omo-Turkana	Kenya	TEC103-1(70-80)	Koobi Fora	1.66198	-4.36406	0.230728	I
Omo-Turkana	Kenya	RLQ103-05-2H	Koobi Fora	1.66198	-0.437062	0.0272245	I
Omo-Turkana	Kenya	RLQ103-05-1(55)	Koobi Fora	1.66198	-3.42393	0.166846	I
Omo-Turkana	Kenya	RLQ103-05-3L(1M)	Koobi Fora	1.66198	-4.96522	0.275317	I
Omo-Turkana	Kenya	RLQ103-05-1(155)	Koobi Fora	1.66198	-0.654649	0.0335959	I
Omo-Turkana	Kenya	RLQ103-05-3L(4.5)	Koobi Fora	1.66198	-5.1312	0.288065	I
Omo-Turkana	Kenya	RLQ103-05-2L(10)	Koobi Fora	1.66198	-3.65536	0.181837	I
Omo-Turkana	Kenya	HJF 130-12/H	Koobi Fora	1.66839	-6.02175	0.359113	I
Omo-Turkana	Kenya	HJF 130-12/F	Koobi Fora	1.67645	-7.11322	0.45045	I
Omo-Turkana	Kenya	HJF 130-12/G	Koobi Fora	1.67645	-6.49671	0.398443	I
Omo-Turkana	Kenya	102-428	Koobi Fora	1.67793	-4.6	0.247915	I
Omo-Turkana	Kenya	K95-6003	Koobi Fora	1.68	-3.9	0.198222	I
Omo-Turkana	Kenya	101-306	Koobi Fora	1.68336	-0.8	0.0382113	I
Omo-Turkana	Kenya	HJF 130-22/7A	Koobi Fora	1.68452	-3.7639	0.18904	I
Omo-Turkana	Kenya	HJF 130-22/7B	Koobi Fora	1.68452	-6.65528	0.411735	I
Omo-Turkana	Kenya	130NL-16A	Koobi Fora	1.69058	-6.41864	0.391925	I
Omo-Turkana	Kenya	104NL-01a #1	Koobi Fora	1.7	-5.91	0.349985	I
Omo-Turkana	Kenya	104NL-01b	Koobi Fora	1.7	-2.67	0.121736	I
Omo-Turkana	Kenya	104NL-01c #1	Koobi Fora	1.7	-6.17	0.371302	I
Omo-Turkana	Kenya	130NL-16B	Koobi Fora	1.70671	-6.26709	0.379329	I
Omo-Turkana	Kenya	CJL 130-96 2C	Koobi Fora	1.71161	-8.84842	0.597884	I
Omo-Turkana	Kenya	RLQ102-5/1C	Koobi Fora	1.72687	-3.58217	0.177041	I
Omo-Turkana	Kenya	CJL 130-96 5C	Koobi Fora	1.72774	-7.58584	0.490722	I
Omo-Turkana	Kenya	RLQ102-5/2C	Koobi Fora	1.72878	-2.9664	0.138763	I
Omo-Turkana	Kenya	CJL 102-3/10C	Koobi Fora	1.72973	-4.88923	0.26954	I
Omo-Turkana	Kenya	CJL 102-3/9C	Koobi Fora	1.72973	-3.07631	0.145314	I
Omo-Turkana	Kenya	RLQ102-10/2C	Koobi Fora	1.73069	-4.68808	0.254438	I
Omo-Turkana	Kenya	RLQ102-5/3C	Koobi Fora	1.73069	-6.4339	0.393197	I
Omo-Turkana	Kenya	RLQ123-05-2L-2	Koobi Fora	1.7326	-2.67791	0.122178	I
Omo-Turkana	Kenya	RLQ123-05-2	Koobi Fora	1.7326	-2.26316	0.0999507	I
Omo-Turkana	Kenya	RLQ123-05-3	Koobi Fora	1.7326	0.426125	0.00845067	I
Omo-Turkana	Kenya	RLQ102-10/5C	Koobi Fora	1.73737	-3.41192	0.166082	I
Omo-Turkana	Kenya	102-423	Koobi Fora	1.74128	-5.2	0.2934	I
Omo-Turkana	Kenya	RLQ102-9B-1C	Koobi Fora	1.74252	-3.65815	0.182021	I
Omo-Turkana	Kenya	CJL 102-3/5C	Koobi Fora	1.74309	-2.8674	0.132971	I
Omo-Turkana	Kenya	CJL 130-96 1C	Koobi Fora	1.74387	-5.6846	0.331742	I
Omo-Turkana	Kenya	RLQ102-2-1C	Koobi Fora	1.74405	-4.22523	0.220817	I
Omo-Turkana	Kenya	RLQ102-2-2C	Koobi Fora	1.745	-6.04403	0.360939	I
Omo-Turkana	Kenya	RLQ102-2/2C	Koobi Fora	1.745	-5.96613	0.354563	I
Omo-Turkana	Kenya	RLQ102-2/3C	Koobi Fora	1.74595	-6.39985	0.390359	I
Omo-Turkana	Kenya	CJL102-3-2C	Koobi Fora	1.74882	-9.3674	0.640896	I
Omo-Turkana	Kenya	CJL102-3-1C	Koobi Fora	1.74882	-5.16561	0.29073	I
Omo-Turkana	Kenya	RLQ102-2/4C	Koobi Fora	1.74882	-3.69264	0.184298	I
Omo-Turkana	Kenya	HJF 130-22/6A	Koobi Fora	1.74903	-7.21088	0.458754	I
Omo-Turkana	Kenya	HJF 130-22/6B	Koobi Fora	1.74903	-6.40431	0.390731	I
Omo-Turkana	Kenya	HJF 130-22/6C	Koobi Fora	1.74903	-7.87039	0.515013	I
Omo-Turkana	Kenya	HJF 130-22/6D	Koobi Fora	1.74903	-5.23688	0.296272	I
Omo-Turkana	Kenya		Koobi Fora	1.75	-6.23	0.376259	L
Omo-Turkana	Kenya	RLQ102-2/5C	Koobi Fora	1.75168	-2.79316	0.128696	I
Omo-Turkana	Kenya	102-419A	Koobi Fora	1.75396	-1.9	0.0821318	I
Omo-Turkana	Kenya	102-419C	Koobi Fora	1.75577	-2.8	0.129087	I
Omo-Turkana	Kenya	K93-5189	Koobi Fora	1.75931	-6.42621	0.392556	I
Omo-Turkana	Kenya	K93-5189	Koobi Fora	1.75931	-6.74939	0.419654	I
Omo-Turkana	Kenya	RLQ102-1/2C	Koobi Fora	1.75931	-4.77683	0.261067	I
Omo-Turkana	Kenya	RLQ102-LOREN PED	Koobi Fora	1.75931	-5.60574	0.325418	I
Omo-Turkana	Kenya	RLQ102-L/2C	Koobi Fora	1.75931	-3.84335	0.19438	I
Omo-Turkana	Kenya	RLQ102-L/3C	Koobi Fora	1.75931	-4.90484	0.270724	I
Omo-Turkana	Kenya	RLQ102-L/4C	Koobi Fora	1.75931	-3.79418	0.191068	I
Omo-Turkana	Kenya	RLQ102-L/5C	Koobi Fora	1.75931	-4.5788	0.246353	I
Omo-Turkana	Kenya	RLQ102-L/6C	Koobi Fora	1.76931	-4.69847	0.255211	I
Omo-Turkana	Kenya	130NL-01B	Koobi Fora	1.77123	-5.67	0.330569	I
Omo-Turkana	Kenya	130NL-39A	Koobi Fora	1.77123	-8.06545	0.531649	I
Omo-Turkana	Kenya	HJF 130-12/D/E	Koobi Fora	1.77323	-5.57894	0.323275	I
Omo-Turkana	Kenya	CJL 130-97 4C	Koobi Fora	1.77613	-4.7638	0.26009	I
Omo-Turkana	Kenya	130NL-31A	Koobi Fora	1.77929	-5.4375	0.312031	I
Omo-Turkana	Kenya	130NL-34A	Koobi Fora	1.77929	-5.12797	0.287816	I
Omo-Turkana	Kenya		Koobi Fora	1.78	-4.49	0.239849	L
Omo-Turkana	Kenya		Koobi Fora	1.78	-6.9	0.432372	L
Omo-Turkana	Kenya	130NL-03B	Koobi Fora	1.78735	-5.14	0.288746	I
Omo-Turkana	Kenya	130NL-22A	Koobi Fora	1.78735	-5.58744	0.323954	I
Omo-Turkana	Kenya	HJF 130-12/C	Koobi Fora	1.78935	-5.74123	0.336303	I
Omo-Turkana	Kenya	CJL 130-97 3C	Koobi Fora	1.79226	-4.25003	0.222575	I
Omo-Turkana	Kenya	CJL 130-98 4C	Koobi Fora	1.79226	-5.7326	0.335607	I
Omo-Turkana	Kenya	CJL 130-98 5C	Koobi Fora	1.79226	-5.07641	0.283838	I
Omo-Turkana	Kenya	130NL-22B	Koobi Fora	1.79542	-3.86077	0.195559	I
Omo-Turkana	Kenya	HJF 130-12/B	Koobi Fora	1.79742	-5.14397	0.289054	I
Omo-Turkana	Kenya	130NL-04A	Koobi Fora	1.80348	-5.45	0.31302	I
Omo-Turkana	Kenya	130NL-46B	Koobi Fora	1.80348	-6.664	0.412468	I
Omo-Turkana	Kenya	CJL 130-97 2C	Koobi Fora	1.81645	-7.08723	0.448242	I
Omo-Turkana	Kenya	RLQ102(05) 4.5 C5	Koobi Fora	1.81943	-3.95946	0.202286	I
Omo-Turkana	Kenya	130NL-46A	Koobi Fora	1.81961	-6.55294	0.403148	I
Omo-Turkana	Kenya	RLQ102(05) UT	Koobi Fora	1.82802	-4.11072	0.212759	I
Omo-Turkana	Kenya	HJF 130-22/5A	Koobi Fora	1.82968	-5.02072	0.27956	I
Omo-Turkana	Kenya	HJF 130-22/5B	Koobi Fora	1.82968	-5.44028	0.312251	I
Omo-Turkana	Kenya	K93-5158	Koobi Fora	1.83774	-7.18973	0.456955	I
Omo-Turkana	Kenya	K93-5160	Koobi Fora	1.83774	-7.18547	0.456592	I
Omo-Turkana	Kenya	102-407	Koobi Fora	1.83904	-7.7	0.500468	I
Omo-Turkana	Kenya	RLQ102-7B/1C	Koobi Fora	1.84805	-5.19865	0.293295	I
Omo-Turkana	Kenya	RLQ102-7C/1C	Koobi Fora	1.84805	-10.3654	0.720218	I
Omo-Turkana	Kenya	RLQ102-7D/1C	Koobi Fora	1.84805	-5.67334	0.330837	I
Omo-Turkana	Kenya	RLQ102-7D-2C	Koobi Fora	1.84805	-10.4318	0.725291	I
Omo-Turkana	Kenya	RLQ102-7/1C	Koobi Fora	1.84805	-8.45879	0.565069	I
Omo-Turkana	Kenya	K06-0152	Koobi Fora	1.85187	-5.92854	0.351495	I
Omo-Turkana	Kenya	K06-0145	Koobi Fora	1.85187	-4.1635	0.21646	I
Omo-Turkana	Kenya	K06-0108	Koobi Fora	1.85187	-4.93637	0.273119	I
Omo-Turkana	Kenya	K06-0107	Koobi Fora	1.85187	-6.68989	0.414645	I
Omo-Turkana	Kenya	K06-0106-3	Koobi Fora	1.85187	-5.48884	0.3161	I
Omo-Turkana	Kenya	130NL-23A	Koobi Fora	1.85187	-6.38628	0.389229	I
Omo-Turkana	Kenya	130NL-24A	Koobi Fora	1.85187	-6.70157	0.415627	I
Omo-Turkana	Kenya	131NL-05c	Koobi Fora	1.85187	-6.8506	0.428195	I
Omo-Turkana	Kenya	FxJj10a	Koobi Fora	1.85187	-5.69823	0.332838	I
Omo-Turkana	Kenya	K06-0111	Koobi Fora	1.85282	-6.02115	0.359064	I
Omo-Turkana	Kenya	K06-0110	Koobi Fora	1.85282	-5.40446	0.30942	I
Omo-Turkana	Kenya	K06-0109	Koobi Fora	1.85378	-3.75898	0.188711	I
Omo-Turkana	Kenya	102-402	Koobi Fora	1.85895	-4.2	0.219032	I
Omo-Turkana	Kenya	CJL 130-99 1C	Koobi Fora	1.86	-7.46418	0.480339	I
Omo-Turkana	Kenya	FxJj81-0	Koobi Fora	1.86	-4.42648	0.235234	I
Omo-Turkana	Kenya	FxJj81-25	Koobi Fora	1.86	-5.81985	0.34266	I
Omo-Turkana	Kenya	FxJj83-2HILLS	Koobi Fora	1.86	-7.03903	0.444151	I
Omo-Turkana	Kenya	K93-5102	Koobi Fora	1.86	-6.9	0.432372	I
Omo-Turkana	Kenya	CJL 130-98 1C	Koobi Fora	1.86484	-5.75671	0.337553	I
Omo-Turkana	Kenya	118NL-04a	Koobi Fora	1.8694	-4.69782	0.255162	I
Omo-Turkana	Kenya	131NL-03C	Koobi Fora	1.8694	-6.12013	0.367192	I
Omo-Turkana	Kenya	130NL-48a	Koobi Fora	1.86968	-6.30176	0.382204	I
Omo-Turkana	Kenya	130NL-49a	Koobi Fora	1.86968	-5.26569	0.298521	I
Omo-Turkana	Kenya	131NL-05a	Koobi Fora	1.86968	-6.44924	0.394478	I
Omo-Turkana	Kenya	131NL-08a	Koobi Fora	1.86968	-7.38376	0.47348	I
Omo-Turkana	Kenya	131NL-09a	Koobi Fora	1.86968	-6.53116	0.401324	I
Omo-Turkana	Kenya	FxJj83-56	Koobi Fora	1.87	-6.58553	0.405879	I
Omo-Turkana	Kenya	HJF 130-22/4A	Koobi Fora	1.87	-4.39552	0.232995	I
Omo-Turkana	Kenya	HJF 130-22/4B	Koobi Fora	1.87	-6.83981	0.427284	I
Omo-Turkana	Kenya	FwJj20-7	Koobi Fora	1.87	-9.15919	0.623754	I
Omo-Turkana	Kenya	FwJj20-7b	Koobi Fora	1.87	-9.53345	0.65444	I
Omo-Turkana	Kenya	KFFS41 105 1C	Koobi Fora	1.87	-6.30955	0.38285	I
Omo-Turkana	Kenya	KFFS41 105 2C	Koobi Fora	1.87	-5.78583	0.339906	I
Omo-Turkana	Kenya	KFFS41 105 3C	Koobi Fora	1.87	-6.04733	0.36121	I
Omo-Turkana	Kenya	KFFS41 105 4C	Koobi Fora	1.87	-6.5317	0.40137	I
Omo-Turkana	Kenya	KFFS41 105 5C	Koobi Fora	1.87	-6.01403	0.358481	I
Omo-Turkana	Kenya		Koobi Fora	1.87	-6.12	0.367181	L
Omo-Turkana	Kenya		Koobi Fora	1.87	-5.63	0.32736	L
Omo-Turkana	Kenya		Koobi Fora	1.87	-6.45	0.394541	L
Omo-Turkana	Kenya	105NL-01C	Koobi Fora	1.87079	-3.67728	0.183282	I
Omo-Turkana	Kenya	105NL-02A	Koobi Fora	1.87079	-3.43409	0.167493	I
Omo-Turkana	Kenya	130NL-05A	Koobi Fora	1.87079	-6.14	0.368828	I
Omo-Turkana	Kenya	130NL-47a	Koobi Fora	1.87079	-2.04504	0.0890596	I
Omo-Turkana	Kenya	130NL-50a	Koobi Fora	1.87079	-6.02426	0.359319	I
Omo-Turkana	Kenya	131NL-05b	Koobi Fora	1.87079	-7.27866	0.464524	I
Omo-Turkana	Kenya	131NL-03D	Koobi Fora	1.87107	-7.34243	0.469957	I
Omo-Turkana	Kenya	K06-0251	Koobi Fora	1.87191	-5.77201	0.338789	I
Omo-Turkana	Kenya	105NL-01B	Koobi Fora	1.87219	-4.96293	0.275142	I
Omo-Turkana	Kenya	105NL-02B	Koobi Fora	1.87219	-3.39112	0.164763	I
Omo-Turkana	Kenya	105NL-04A	Koobi Fora	1.87219	-5.79656	0.340774	I
Omo-Turkana	Kenya	105NL-04B	Koobi Fora	1.87219	-4.56936	0.245659	I
Omo-Turkana	Kenya	105NL-04C	Koobi Fora	1.87219	-2.71187	0.124083	I
Omo-Turkana	Kenya	131NL-03B	Koobi Fora	1.87219	-7.31299	0.467448	I
Omo-Turkana	Kenya	KN07-102a	Koobi Fora	1.87219	-4.19933	0.218985	I
Omo-Turkana	Kenya	105NL-01a	Koobi Fora	1.87359	-4.22597	0.220869	I
Omo-Turkana	Kenya	131NL-03A	Koobi Fora	1.8747	-6.61943	0.408723	I
Omo-Turkana	Kenya	FxJj1-20	Koobi Fora	1.87806	-8.12745	0.53693	I
Omo-Turkana	Kenya	FxJj1-42	Koobi Fora	1.87806	-6.34883	0.386113	I
Omo-Turkana	Kenya	FxJj1-047A	Koobi Fora	1.87806	-6.50305	0.398973	I
Omo-Turkana	Kenya	FxJj1-047B	Koobi Fora	1.87806	-6.02034	0.358998	I
Omo-Turkana	Kenya	FxJj3-045A	Koobi Fora	1.87806	-5.28775	0.300246	I
Omo-Turkana	Kenya	FxJj3-045B	Koobi Fora	1.87806	-5.48225	0.315577	I
Omo-Turkana	Kenya	FxJj3-047C	Koobi Fora	1.87806	-4.80031	0.262829	I
Omo-Turkana	Kenya	FxJj3-48	Koobi Fora	1.87806	-5.82402	0.342998	I
Omo-Turkana	Kenya	CJL 130-33 2C	Koobi Fora	1.87806	-5.0936	0.285162	I
Omo-Turkana	Kenya	CJL 130-34 2C	Koobi Fora	1.87806	-5.14853	0.289407	I
Omo-Turkana	Kenya	105NL-06a	Koobi Fora	1.87917	-6.60724	0.4077	I
Omo-Turkana	Kenya	CJL 130-22/1A-2	Koobi Fora	1.88048	-8.46274	0.565403	I
Omo-Turkana	Kenya	K93-5156	Koobi Fora	1.88613	-5.30464	0.301569	I
Omo-Turkana	Kenya	CJL 130-33 1C	Koobi Fora	1.88613	-6.04121	0.360708	I
Omo-Turkana	Kenya	CJL 130-12/A	Koobi Fora	1.88613	-6.97261	0.438519	I
Omo-Turkana	Kenya	K89-4328	Koobi Fora	1.88613	-5.54361	0.320457	I
Omo-Turkana	Kenya	K89-4328	Koobi Fora	1.88613	-5.67717	0.331145	I
Omo-Turkana	Kenya	K91-4674	Koobi Fora	1.88613	-7.24563	0.461712	I
Omo-Turkana	Kenya	KN07-101a	Koobi Fora	1.89314	-6.631	0.409695	I
Omo-Turkana	Kenya	CJL 130-34 5C	Koobi Fora	1.89419	-5.94486	0.352827	I
Omo-Turkana	Kenya	103-404	Koobi Fora	1.90601	-7.6	0.49193	I
Omo-Turkana	Kenya	130NL-21A	Koobi Fora	1.90711	-7.97555	0.523985	I
Omo-Turkana	Kenya	HJF 130-22/3A	Koobi Fora	1.91032	-5.37337	0.306969	I
Omo-Turkana	Kenya	HJF 130-22/3B	Koobi Fora	1.91032	-6.52612	0.400902	I
Omo-Turkana	Kenya	HJF 130-22/3C	Koobi Fora	1.91032	-7.53804	0.486641	I
Omo-Turkana	Kenya	HJF 130-22/3D	Koobi Fora	1.91032	-8.53903	0.571855	I
Omo-Turkana	Kenya	HJF 130-22/3E	Koobi Fora	1.91032	-6.6384	0.410316	I
Omo-Turkana	Kenya	130NL-15a	Koobi Fora	1.91269	-8.55969	0.5736	I
Omo-Turkana	Kenya	CJL 130-34 6C	Koobi Fora	1.91839	-5.97903	0.355617	I
Omo-Turkana	Kenya		Koobi Fora	1.94	-6.16	0.370477	L
Omo-Turkana	Kenya	HJF 130-22/2A	Koobi Fora	1.96677	-7.34354	0.470052	I
Omo-Turkana	Kenya	HJF 130-22/2B	Koobi Fora	1.96677	-7.15982	0.454411	I
Omo-Turkana	Kenya	HJF 130-22/2C	Koobi Fora	1.96677	-7.72392	0.50251	I
Omo-Turkana	Kenya	HJF 130-22/1A	Koobi Fora	1.97484	-8.39142	0.559361	I
Omo-Turkana	Kenya	HJF 130-22/1B	Koobi Fora	1.97484	-6.88143	0.430801	I
Omo-Turkana	Kenya	674A	Koobi Fora	2.0032	-5.3	0.301205	I
Omo-Turkana	Kenya	674B	Koobi Fora	2.0084	-5.5	0.316986	I
Omo-Turkana	Kenya	674C	Koobi Fora	2.0136	-5.6	0.324958	I
Omo-Turkana	Kenya	657A	Koobi Fora	2.0396	-6.1	0.365536	I
Omo-Turkana	Kenya	657B	Koobi Fora	2.0396	-5.8	0.341053	I
Omo-Turkana	Kenya	657C	Koobi Fora	2.0396	-5.9	0.34917	I
Omo-Turkana	Kenya	657D	Koobi Fora	2.0396	-5.8	0.341053	I
Omo-Turkana	Kenya	1339	Koobi Fora	2.078	-9.1	0.618851	I
Omo-Turkana	Kenya	1338	Koobi Fora	2.142	-9.4	0.643564	I
Omo-Turkana	Kenya	1252	Koobi Fora	2.19	-9.6	0.659834	I
Omo-Turkana	Kenya	105-112	Koobi Fora	2.302	-6.4	0.390372	I
Omo-Turkana	Kenya	105-111	Koobi Fora	2.318	-5.9	0.34917	I
Omo-Turkana	Kenya	1273	Koobi Fora	2.5076	-6.3	0.382058	I
Omo-Turkana	Kenya	1386	Koobi Fora	2.782	-10.2	0.707451	I
Omo-Turkana	Kenya	1246	Koobi Fora	2.846	-9.2	0.627127	I
Omo-Turkana	Kenya	1284	Koobi Fora	2.958	-8	0.52607	I
Omo-Turkana	Kenya	KN07WT-506	Nachukui	0.649153	-3.39667	0.165114	I
Omo-Turkana	Kenya	KN07WT-505	Nachukui	0.687288	-5.9125	0.350188	I
Omo-Turkana	Kenya	NA-416-1	Nachukui	0.8	-4.4249	0.235119	this study
Omo-Turkana	Kenya	NB-S1-1	Nachukui	0.8	-4.93533	0.27304	this study
Omo-Turkana	Kenya	NB-S1-2	Nachukui	0.8	-2.84828	0.131864	this study
Omo-Turkana	Kenya	NB-53-2	Nachukui	0.819231	-3.03767	0.142997	this study
Omo-Turkana	Kenya	NA-397-2	Nachukui	0.828846	-6.12685	0.367745	this study
Omo-Turkana	Kenya	NA-397-1	Nachukui	0.828846	-6.97552	0.438766	this study
Omo-Turkana	Kenya	NA-397-3	Nachukui	0.828846	-6.59145	0.406376	this study
Omo-Turkana	Kenya	NA-396-1	Nachukui	0.867308	-6.80743	0.424549	this study
Omo-Turkana	Kenya	NA-396-2	Nachukui	0.867308	-6.10338	0.365814	this study
Omo-Turkana	Kenya	NB-411-1	Nachukui	0.905769	-5.70146	0.333099	this study
Omo-Turkana	Kenya	NB-411-2	Nachukui	0.905769	-5.93916	0.352361	this study
Omo-Turkana	Kenya	NB-411-3	Nachukui	0.905769	-6.12039	0.367213	this study
Omo-Turkana	Kenya	NA-394-2	Nachukui	0.925	-8.03303	0.528886	this study
Omo-Turkana	Kenya	NA-394-3	Nachukui	0.925	-7.45611	0.47965	this study
Omo-Turkana	Kenya	NA-394-4	Nachukui	0.925	-7.53858	0.486687	this study
Omo-Turkana	Kenya	NB-410-1	Nachukui	0.953846	-7.11327	0.450454	this study
Omo-Turkana	Kenya	NB-410-2	Nachukui	0.953846	-7.01125	0.441795	this study
Omo-Turkana	Kenya	NA-391-2	Nachukui	1.01154	-7.44845	0.478997	this study
Omo-Turkana	Kenya	NB-407-1	Nachukui	1.01154	-5.08883	0.284795	this study
Omo-Turkana	Kenya	NA-391-3	Nachukui	1.01154	-7.75328	0.505017	this study
Omo-Turkana	Kenya	NB-407-2	Nachukui	1.01154	-5.06259	0.282775	this study
Omo-Turkana	Kenya	NB-405-3	Nachukui	1.04038	-4.70137	0.255427	this study
Omo-Turkana	Kenya	KN07WT-502	Nachukui	1.04276	-4.97333	0.275936	I
Omo-Turkana	Kenya	NA-390-2	Nachukui	1.05962	-9.10617	0.619362	this study
Omo-Turkana	Kenya	NA-390-1	Nachukui	1.05962	-5.86013	0.345928	this study
Omo-Turkana	Kenya	NB-406-1	Nachukui	1.05962	-5.4328	0.311659	this study
Omo-Turkana	Kenya	NB-406-2	Nachukui	1.05962	-5.52337	0.318845	this study
Omo-Turkana	Kenya	NB-406-3	Nachukui	1.05962	-5.47018	0.31462	this study
Omo-Turkana	Kenya	NB-405-1	Nachukui	1.06923	-4.89831	0.270228	this study
Omo-Turkana	Kenya	NB-405-2	Nachukui	1.06923	-4.74789	0.258899	this study
Omo-Turkana	Kenya	NB-404-1	Nachukui	1.10769	-4.51968	0.242017	this study
Omo-Turkana	Kenya	NB-404-2	Nachukui	1.10769	-4.56978	0.24569	this study
Omo-Turkana	Kenya	NB-404-3	Nachukui	1.10769	-4.248	0.222431	this study
Omo-Turkana	Kenya	NA-385-2	Nachukui	1.12692	-4.99387	0.277505	this study
Omo-Turkana	Kenya	NB-403-1	Nachukui	1.16538	-7.37512	0.472743	this study
Omo-Turkana	Kenya	KN07WT-500	Nachukui	1.18683	-2.60333	0.118038	I
Omo-Turkana	Kenya	KN07WT-499	Nachukui	1.2292	-5.63667	0.327894	I
Omo-Turkana	Kenya	NA-382-1	Nachukui	1.23269	-3.18367	0.151834	this study
Omo-Turkana	Kenya	NA-382-2	Nachukui	1.23269	-3.84781	0.194682	this study
Omo-Turkana	Kenya	KN07WT-508	Nachukui	1.30659	-7.13	0.451876	I
Omo-Turkana	Kenya	KN07WT-507	Nachukui	1.31139	-0.353333	0.0249461	I
Omo-Turkana	Kenya	KN07WT-474	Nachukui	1.31858	-6.19667	0.373503	I
Omo-Turkana	Kenya	KN07WT-495	Nachukui	1.3844	-5.03	0.280272	I
Omo-Turkana	Kenya	KN07WT-494	Nachukui	1.414	-4.61333	0.248899	I
Omo-Turkana	Kenya	KN07WT-492	Nachukui	1.4224	-5.58667	0.323892	I
Omo-Turkana	Kenya	KN07WT-484	Nachukui	1.43679	-5.90333	0.349442	I
Omo-Turkana	Kenya	KN07WT-490	Nachukui	1.43692	-5.48333	0.315663	I
Omo-Turkana	Kenya	KN07WT-489	Nachukui	1.44038	-4.925	0.272255	I
Omo-Turkana	Kenya	KN07WT-483	Nachukui	1.445	-2.21	0.0972447	I
Omo-Turkana	Kenya	KN07WT-488	Nachukui	1.45655	-6.37333	0.388152	I
Omo-Turkana	Kenya	KN07WT-513	Nachukui	1.50772	-6.87667	0.430398	I
Omo-Turkana	Kenya	KN07WT-521	Nachukui	1.51003	-7.16	0.454426	I
Omo-Turkana	Kenya	KN07WT-517	Nachukui	1.51234	-6.02	0.35897	I
Omo-Turkana	Kenya	KN07WT-512	Nachukui	1.51465	-5.06333	0.282832	I
Omo-Turkana	Kenya	KN07WT-522	Nachukui	1.51465	-3.65667	0.181923	I
Omo-Turkana	Kenya	KN07WT-515	Nachukui	1.51927	-6.61333	0.408212	I
Omo-Turkana	Kenya	KN07WT-479	Nachukui	1.5262	-7.29667	0.466057	I
Omo-Turkana	Kenya	KN07WT-477	Nachukui	1.53544	-7.56333	0.4888	I
Omo-Turkana	Kenya	K06-006B	Nachukui	1.55	-6.23099	0.37634	J
Omo-Turkana	Kenya	K06-010A	Nachukui	1.55	-5.59686	0.324707	J
Omo-Turkana	Kenya	K06-010B	Nachukui	1.55	-5.38305	0.307732	J
Omo-Turkana	Kenya	K06-006A	Nachukui	1.55	-4.7131	0.256301	J
Omo-Turkana	Kenya	K06-008A	Nachukui	1.55	-3.95369	0.20189	J
Omo-Turkana	Kenya	K06-008B	Nachukui	1.55	-3.80944	0.192094	J
Omo-Turkana	Kenya	K06-007A	Nachukui	1.55	0.00246075	0.016353	J
Omo-Turkana	Kenya	K06-007B	Nachukui	1.55	0.837072	0.00324216	J
Omo-Turkana	Kenya	K96-6207	Nachukui	1.58	-6.4	0.390372	I
Omo-Turkana	Kenya	K98-6227	Nachukui	1.58	-2.66	0.121178	I
Omo-Turkana	Kenya	KN07WT-487	Nachukui	1.58163	-5.18667	0.292364	I
Omo-Turkana	Kenya	KN07WT-486	Nachukui	1.58624	-6.20667	0.374329	I
Omo-Turkana	Kenya	K96-6208	Nachukui	1.6	-7.4	0.474864	I
Omo-Turkana	Kenya	K98-6226	Nachukui	1.6	0.22	0.0119764	I
Omo-Turkana	Kenya	K98-6228	Nachukui	1.7	-4.58	0.246442	I
Omo-Turkana	Kenya	K07-024	Nachukui	1.75	-8.68531	0.584191	J
Omo-Turkana	Kenya	K07-019A	Nachukui	1.75	-7.98621	0.524894	J
Omo-Turkana	Kenya	K07-070	Nachukui	1.75	-7.1289	0.451782	J
Omo-Turkana	Kenya	K07-069	Nachukui	1.75	-7.08445	0.448006	J
Omo-Turkana	Kenya	K07-012	Nachukui	1.75	-7.07032	0.446806	J
Omo-Turkana	Kenya	K07-068	Nachukui	1.75	-6.83847	0.427171	J
Omo-Turkana	Kenya	K07-066	Nachukui	1.75	-6.29595	0.381722	J
Omo-Turkana	Kenya	K07-013	Nachukui	1.75	-6.2573	0.378518	J
Omo-Turkana	Kenya	K07-018	Nachukui	1.75	-6.05806	0.36209	J
Omo-Turkana	Kenya	K07-067	Nachukui	1.75	-5.42617	0.311135	J
Omo-Turkana	Kenya	K07-065	Nachukui	1.75	-5.14891	0.289436	J
Omo-Turkana	Kenya	K07-019B	Nachukui	1.75	-5.05879	0.282482	J
Omo-Turkana	Kenya	K07-016	Nachukui	1.75	-4.6851	0.254216	J
Omo-Turkana	Kenya	K07-017	Nachukui	1.75	-4.18956	0.218295	J
Omo-Turkana	Kenya	K07-014	Nachukui	1.75	-4.13231	0.21427	J
Omo-Turkana	Kenya	K07-020	Nachukui	1.75	-3.90026	0.19824	J
Omo-Turkana	Kenya	K07-023	Nachukui	1.75	-3.82986	0.193469	J
Omo-Turkana	Kenya	K07-022	Nachukui	1.75	-2.51863	0.113412	J
Omo-Turkana	Kenya	K07-025	Nachukui	1.76	-8.90637	0.602731	J
Omo-Turkana	Kenya	K07-049	Nachukui	1.76	-7.43973	0.478253	J
Omo-Turkana	Kenya	K07-041	Nachukui	1.76	-7.00859	0.441569	J
Omo-Turkana	Kenya	K07-030	Nachukui	1.76	-6.93208	0.435087	J
Omo-Turkana	Kenya	K07-042	Nachukui	1.76	-6.83019	0.426471	J
Omo-Turkana	Kenya	K07-050	Nachukui	1.76	-6.8268	0.426185	J
Omo-Turkana	Kenya	K07-051	Nachukui	1.76	-6.66155	0.412262	J
Omo-Turkana	Kenya	K07-044	Nachukui	1.76	-6.61407	0.408274	J
Omo-Turkana	Kenya	K07-043	Nachukui	1.76	-6.51545	0.40001	J
Omo-Turkana	Kenya	K07-048	Nachukui	1.76	-3.54542	0.174652	J
Omo-Turkana	Kenya	K07-029	Nachukui	1.76	-3.23459	0.154968	J
Omo-Turkana	Kenya	K07-027	Nachukui	1.77	-6.19145	0.373072	J
Omo-Turkana	Kenya	K07-031	Nachukui	1.81	-6.97239	0.4385	J
Omo-Turkana	Kenya	K07-033	Nachukui	1.81	-6.82454	0.425994	J
Omo-Turkana	Kenya	K07-037	Nachukui	1.81	-5.98389	0.356014	J
Omo-Turkana	Kenya	K07-038	Nachukui	1.81	-5.27563	0.299298	J
Omo-Turkana	Kenya	K07-036	Nachukui	1.81	-4.99378	0.277498	J
Omo-Turkana	Kenya	K07-034	Nachukui	1.81	-4.53291	0.242985	J
Omo-Turkana	Kenya	K07-046	Nachukui	1.82	-5.86397	0.34624	J
Omo-Turkana	Kenya	K07-054	Nachukui	1.82	-5.75402	0.337335	J
Omo-Turkana	Kenya	K07-047	Nachukui	1.82	-5.64895	0.328879	J
Omo-Turkana	Kenya	K07-052	Nachukui	1.82	-5.59588	0.324629	J
Omo-Turkana	Kenya	K07-053	Nachukui	1.82	-5.48578	0.315857	J
Omo-Turkana	Kenya	KN07WT-468	Nachukui	2.03661	-4.61667	0.249145	I
Omo-Turkana	Kenya	KN07WT-481	Nachukui	2.03661	-5.12333	0.287457	I
Omo-Turkana	Kenya	KN07WT-511	Nachukui	2.03661	-4.75	0.259057	I
Omo-Turkana	Kenya	K96-6203	Nachukui	2.05	-3.9	0.198222	I
Omo-Turkana	Kenya	KN07WT-467	Nachukui	2.05415	-5.2	0.2934	I
Omo-Turkana	Kenya	KN07WT-466	Nachukui	2.08339	-2.15667	0.094563	I
Omo-Turkana	Kenya	K07-010	Nachukui	2.1	-12.3159	0.854877	J
Omo-Turkana	Kenya	K07-011	Nachukui	2.1	-8.81987	0.595492	J
Omo-Turkana	Kenya	K07-009	Nachukui	2.1	-7.60853	0.492658	J
Omo-Turkana	Kenya	K07-008	Nachukui	2.12	-7.05522	0.445525	J
Omo-Turkana	Kenya	KN07WT-458	Nachukui	2.2	-5.88667	0.348085	I
Omo-Turkana	Kenya	K07-006A	Nachukui	2.21	-6.71063	0.41639	J
Omo-Turkana	Kenya	K07-006B	Nachukui	2.21	-6.12019	0.367196	J
Omo-Turkana	Kenya	K07-006	Nachukui	2.21	-6.11812	0.367026	J
Omo-Turkana	Kenya	K07-003	Nachukui	2.22	-6.33449	0.384922	J
Omo-Turkana	Kenya	K07-004	Nachukui	2.22	-6.01716	0.358737	J
Omo-Turkana	Kenya	K98-6213	Nachukui	2.23	-7.2	0.457828	I
Omo-Turkana	Kenya	K07-001	Nachukui	2.23	-6.80244	0.424128	J
Omo-Turkana	Kenya	K07-002	Nachukui	2.23	-5.91396	0.350307	J
Omo-Turkana	Kenya	K96-6211	Nachukui	2.27	-6.8	0.423922	I
Omo-Turkana	Kenya	K96-6189	Nachukui	2.3	-6.6	0.407093	I
Omo-Turkana	Kenya	KN07WT-457	Nachukui	2.30646	-4.41333	0.234282	I
Omo-Turkana	Kenya	KN07WT-472	Nachukui	2.30938	-7.39333	0.474296	I
Omo-Turkana	Kenya	K96-6188a	Nachukui	2.31	-4.3	0.226135	I
Omo-Turkana	Kenya	K96-6188b	Nachukui	2.31	-3.6	0.178205	I
Omo-Turkana	Kenya	K96-6189a	Nachukui	2.31	-6.9	0.432372	I
Omo-Turkana	Kenya	K98-6225	Nachukui	2.31	-8.25	0.547356	I
Omo-Turkana	Kenya	KN07WT-463	Nachukui	2.3123	-6.69	0.414654	I
Omo-Turkana	Kenya	KN07WT-465	Nachukui	2.3123	-5.47667	0.315134	I
Omo-Turkana	Kenya	KN07WT-473	Nachukui	2.31523	-7.195	0.457403	I
Omo-Turkana	Kenya	K96-6187c	Nachukui	2.32	-5.3	0.301205	I
Omo-Turkana	Kenya	K98-6224	Nachukui	2.32	-6.66	0.412131	I
Omo-Turkana	Kenya	K96-6186c	Nachukui	2.33	-4.5	0.240579	I
Omo-Turkana	Kenya	K96-6192	Nachukui	2.34	-6.8	0.423922	I
Omo-Turkana	Kenya	K96-6193	Nachukui	2.34	-7.5	0.483395	I
Omo-Turkana	Kenya	K96-6202	Nachukui	2.34	-5.8	0.341053	I
Omo-Turkana	Kenya	K98-6201	Nachukui	2.34	-8	0.52607	I
Omo-Turkana	Kenya	K07-061	Nachukui	2.34	-9.63888	0.662976	J
Omo-Turkana	Kenya	K07-062	Nachukui	2.34	-7.19984	0.457814	J
Omo-Turkana	Kenya	K07-063	Nachukui	2.34	-6.23865	0.376974	J
Omo-Turkana	Kenya	KN07WT-460	Nachukui	2.34036	-6	0.357332	I
Omo-Turkana	Kenya	K98-6232	Nachukui	2.35	-7.09	0.448478	I
Omo-Turkana	Kenya	K07-056	Nachukui	2.35	-8.47613	0.566536	J
Omo-Turkana	Kenya	K07-055	Nachukui	2.35	-7.70781	0.501135	J
Omo-Turkana	Kenya	K07-058	Nachukui	2.35	-7.44712	0.478883	J
Omo-Turkana	Kenya	K07-060	Nachukui	2.35	-7.36606	0.471971	J
Omo-Turkana	Kenya	K07-059	Nachukui	2.35	-7.20854	0.458554	J
Omo-Turkana	Kenya	K96-6199	Nachukui	2.36	-7	0.440841	I
Omo-Turkana	Kenya	K96-6198	Nachukui	2.38	-6.3	0.382058	I
Omo-Turkana	Kenya	KN07WT-456	Nachukui	2.39	-7.25333	0.462367	I
Omo-Turkana	Kenya	KN07WT-471	Nachukui	2.39	-8.355	0.556272	I
Omo-Turkana	Kenya	KN07WT-485	Nachukui	2.39	-5.19333	0.292882	I
Omo-Turkana	Kenya	K96-6197	Nachukui	2.4	-5.4	0.309068	I
Omo-Turkana	Kenya	K98-6233	Nachukui	2.4	-6.45	0.394541	I
Omo-Turkana	Kenya	KN07WT-462	Nachukui	2.42326	-7.32333	0.468329	I
Omo-Turkana	Kenya	K96-6196f	Nachukui	2.5	-6.7	0.415495	I
Omo-Turkana	Kenya	K96-6195b	Nachukui	2.51	-4.4	0.233318	I
Omo-Turkana	Kenya	K98-6205d	Nachukui	2.51	-8.38	0.558393	I
Omo-Turkana	Kenya	K98-6204	Nachukui	2.52	-5.08	0.284114	I
Omo-Turkana	Kenya	KN07WT-528	Nachukui	2.53482	-5.32	0.302773	I
Omo-Turkana	Kenya	KN07WT-525	Nachukui	2.54578	-7.42667	0.477139	I
Omo-Turkana	Kenya	KN07WT-523	Nachukui	2.55	-6.80667	0.424485	I
Omo-Turkana	Kenya	KN07WT-524	Nachukui	2.55	-5.86667	0.346459	I
Omo-Turkana	Kenya	KN07WT-527	Nachukui	2.56	-5.15333	0.289779	I
Omo-Turkana	Kenya	KN07WT-452	Nachukui	2.56312	-7.80667	0.509574	I
Omo-Turkana	Kenya	KN07WT-461	Nachukui	2.6	-5.97667	0.355424	I
Omo-Turkana	Kenya	KN07WT-450	Nachukui	2.65765	-2.29	0.10133	I
Omo-Turkana	Kenya	K98-6201	Nachukui	2.76	-9.38	0.641928	I
Omo-Turkana	Kenya	K98-6202	Nachukui	2.87	-8.12	0.536295	I
Omo-Turkana	Kenya	KN07WT-449	Nachukui	2.92933	-5.775	0.33903	I
Omo-Turkana	Kenya	KN07WT-448	Nachukui	2.97557	-5.24333	0.296775	I
Omo-Turkana	Kenya	KN07WT-447	Nachukui	3.00447	-5.05667	0.282319	I
Omo-Turkana	Ethiopia		Shungura	1.18	-6.49104	0.4	I
Omo-Turkana	Ethiopia		Shungura	1.3	-6.71696	0.42	I
Omo-Turkana	Ethiopia		Shungura	1.4	-7.29563	0.47	I
Omo-Turkana	Ethiopia		Shungura	1.45	-5.30892	0.3	I
Omo-Turkana	Ethiopia		Shungura	1.5	-6.41517	0.39	I
Omo-Turkana	Ethiopia		Shungura	1.55	-5.87725	0.35	I
Omo-Turkana	Ethiopia		Shungura	1.59	-6.48075	0.4	I
Omo-Turkana	Ethiopia		Shungura	1.65	-6.1515	0.37	I
Omo-Turkana	Ethiopia		Shungura	1.65	-4.9285	0.27	I
Omo-Turkana	Ethiopia		Shungura	1.78	-5.94183	0.35	I
Omo-Turkana	Ethiopia		Shungura	1.8	-7.07008	0.45	I
Omo-Turkana	Ethiopia		Shungura	1.843	-8.65046	0.58	I
Omo-Turkana	Ethiopia		Shungura	1.88	-6.32019	0.38	I
Omo-Turkana	Ethiopia		Shungura	1.88	-4.21096	0.22	I
Omo-Turkana	Ethiopia		Shungura	1.88	-6.84408	0.43	I
Omo-Turkana	Ethiopia		Shungura	2.07	-9.66847	0.67	I
Omo-Turkana	Ethiopia		Shungura	2.08	-9.48186	0.65	I
Omo-Turkana	Ethiopia		Shungura	2.09	-9.53514	0.65	I
Omo-Turkana	Ethiopia		Shungura	2.1	-8.77877	0.59	I
Omo-Turkana	Ethiopia		Shungura	2.11	-9.05518	0.62	I
Omo-Turkana	Ethiopia		Shungura	2.12	-8.99399	0.61	I
Omo-Turkana	Ethiopia		Shungura	2.12	-9.87081	0.68	I
Omo-Turkana	Ethiopia		Shungura	2.13	-9.39943	0.64	I
Omo-Turkana	Ethiopia		Shungura	2.14	-9.49299	0.65	I
Omo-Turkana	Ethiopia		Shungura	2.15	-9.15974	0.62	I
Omo-Turkana	Ethiopia		Shungura	2.17	-8.02997	0.53	I
Omo-Turkana	Ethiopia		Shungura	2.19	-8.61419	0.58	I
Omo-Turkana	Ethiopia		Shungura	2.22	-9.27148	0.63	I
Omo-Turkana	Ethiopia		Shungura	2.24	-10.1994	0.71	I
Omo-Turkana	Ethiopia		Shungura	2.3	-7.72224	0.5	I
Omo-Turkana	Ethiopia		Shungura	2.31	-8.28137	0.55	I
Omo-Turkana	Ethiopia		Shungura	2.31	-8.45533	0.56	I
Omo-Turkana	Ethiopia		Shungura	2.33	-8.2232	0.55	I
Omo-Turkana	Ethiopia		Shungura	2.35	-8.44983	0.56	I
Omo-Turkana	Ethiopia		Shungura	2.35	-7.66671	0.5	I
Omo-Turkana	Ethiopia		Shungura	2.35	-8.58519	0.58	I
Omo-Turkana	Ethiopia		Shungura	2.37	-8.88543	0.6	I
Omo-Turkana	Ethiopia		Shungura	2.37	-8.73082	0.59	I
Omo-Turkana	Ethiopia		Shungura	2.46	-7.98696	0.52	I
Omo-Turkana	Ethiopia		Shungura	2.51	-7.00505	0.44	I
Omo-Turkana	Ethiopia		Shungura	2.75	-9.86876	0.68	I
Omo-Turkana	Ethiopia		Shungura	2.78	-7.91673	0.52	I
Omo-Turkana	Ethiopia		Shungura	2.81	-8.64618	0.58	I
Omo-Turkana	Ethiopia		Shungura	2.97	-9.25105	0.63	I
Omo-Turkana	Ethiopia		Shungura	2.97	-8.64026	0.58	I
Tugen Hills	Kenya	446	Kapthurin	0.65	-6.68	0.413813	I
Tugen Hills	Kenya	448	Kapthurin	0.7	-2.6005	0.117882	I
Tugen Hills	Kenya	129	Chemlikiani	1.3	-6.393	0.389789	I
Tugen Hills	Kenya	124	Chemlikiani	1.3	-3.862	0.195642	I
Tugen Hills	Kenya	126	Chemlikiani	1.31	-4.962	0.275072	I
Tugen Hills	Kenya	115	Chemlikiani	1.32	-4.851	0.266648	I
Tugen Hills	Kenya	114	Chemlikiani	1.33	-4.611	0.248727	I
Tugen Hills	Kenya	83	U. Chemeron	1.5	-5.541	0.320249	I
Tugen Hills	Kenya	146	U. Chemeron	2.3	-4.986	0.276903	I
Tugen Hills	Kenya	42	U. Chemeron	2.4	-7.126	0.451536	I
Tugen Hills	Kenya	41	U. Chemeron	2.4	-6.523	0.400641	I
Tugen Hills	Kenya	145	U. Chemeron	2.4	-6.0985	0.365412	I
Tugen Hills	Kenya	305	U. Chemeron	2.5	-10.439	0.72584	I
Tugen Hills	Kenya	136	U. Chemeron	2.54	-3.728	0.186645	I
Tugen Hills	Kenya	162	U. Chemeron	2.55	-7.625	0.494064	I
Tugen Hills	Kenya	153	U. Chemeron	2.59	-9.928	0.686105	I
Tugen Hills	Kenya	445	U. Chemeron	2.6	-7.218	0.45936	I
Tugen Hills	Kenya	290	U. Chemeron	2.6	-8.16	0.539701	I
Tugen Hills	Kenya	152	U. Chemeron	2.6	-3.478	0.170303	I
Tugen Hills	Kenya	289	U. Chemeron	2.61	-8.494	0.568048	I
Tugen Hills	Kenya	155	U. Chemeron	2.61	-7.741	0.503968	I
Tugen Hills	Kenya	149	U. Chemeron	2.61	-3.601	0.17827	I
Tugen Hills	Kenya	148	U. Chemeron	2.62	-2.603	0.11802	I
Tugen Hills	Kenya	156	U. Chemeron	2.65	-8.463	0.565425	I
Tugen Hills	Kenya	159	U. Chemeron	2.66	-7.308	0.467023	I
Tugen Hills	Kenya	32	U. Chemeron	2.7	-6.623	0.409023	I
Tugen Hills	Kenya	163	U. Chemeron	2.7	-6.0005	0.357373	I
Tugen Hills	Kenya	429	U. Chemeron	2.7	-5.79	0.340243	I
Tugen Hills	Kenya	439	U. Chemeron	2.72	-9.272	0.633062	I
Karonga	Malawi	U-47-01	Chiwondo/Chitimwe Beds	0	-9.7	0.67	M
Karonga	Malawi	U-47-02	Chiwondo/Chitimwe Beds	0.008	-9.5	0.65	M
Karonga	Malawi	MR-66-1	Chiwondo/Chitimwe Beds	0.016	-8.2	0.54	M
Karonga	Malawi	U-47-03	Chiwondo/Chitimwe Beds	0.016	-10	0.69	M
Karonga	Malawi	MR-14-01	Chiwondo/Chitimwe Beds	0.02	-6.8	0.42	M
Karonga	Malawi	U-47-04	Chiwondo/Chitimwe Beds	0.024	-10.1	0.7	M
Karonga	Malawi	MR-15-01	Chiwondo/Chitimwe Beds	0.028	-9.6	0.66	M
Karonga	Malawi	U-47-05	Chiwondo/Chitimwe Beds	0.032	-10.4	0.72	M
Karonga	Malawi	MR-13-02	Chiwondo/Chitimwe Beds	0.048	-9.1	0.62	M
Karonga	Malawi	U-47-06	Chiwondo/Chitimwe Beds	0.052	-9.8	0.68	M
Karonga	Malawi	U-47-07	Chiwondo/Chitimwe Beds	0.06	-9.7	0.67	M
Karonga	Malawi	MR-13-01	Chiwondo/Chitimwe Beds	0.064	-11.2	0.78	M
Karonga	Malawi	U-47-08	Chiwondo/Chitimwe Beds	0.068	-9.7	0.67	M
Karonga	Malawi	U-47-09	Chiwondo/Chitimwe Beds	0.076	-9.6	0.66	M
Karonga	Malawi	U-47-10	Chiwondo/Chitimwe Beds	0.084	-9.6	0.66	M
Karonga	Malawi	U-47-11	Chiwondo/Chitimwe Beds	0.092	-10	0.69	M
Karonga	Malawi	U-47-12	Chiwondo/Chitimwe Beds	0.098	-9.8	0.68	M
Karonga	Malawi	U-47-13	Chiwondo/Chitimwe Beds	0.104	-9.2	0.63	M
Karonga	Malawi	U-47-14	Chiwondo/Chitimwe Beds	0.112	-8.8	0.59	M
Karonga	Malawi	U-47-15	Chiwondo/Chitimwe Beds	0.12	-9.6	0.66	M
Karonga	Malawi	U-47-16	Chiwondo/Chitimwe Beds	0.128	-9.5	0.65	M
Karonga	Malawi	U-47-17	Chiwondo/Chitimwe Beds	0.136	-10.2	0.71	M
Karonga	Malawi	U-47-18	Chiwondo/Chitimwe Beds	0.144	-9.9	0.68	M
Karonga	Malawi	U-53-01	Chiwondo/Chitimwe Beds	0.2	-8.8	0.59	M
Karonga	Malawi	U-53-02	Chiwondo/Chitimwe Beds	0.208	-9.5	0.65	M
Karonga	Malawi	U-53-03	Chiwondo/Chitimwe Beds	0.216	-8.8	0.59	M
Karonga	Malawi	U-53-04	Chiwondo/Chitimwe Beds	0.224	-8.5	0.57	M
Karonga	Malawi	U-53-05	Chiwondo/Chitimwe Beds	0.232	-10.7	0.75	M
Karonga	Malawi	U-53-06	Chiwondo/Chitimwe Beds	0.24	-8.9	0.6	M
Karonga	Malawi	U-53-07	Chiwondo/Chitimwe Beds	0.248	-8.7	0.59	M
Karonga	Malawi	U-53-08	Chiwondo/Chitimwe Beds	0.256	-8.7	0.59	M
Karonga	Malawi	U-53-09	Chiwondo/Chitimwe Beds	0.264	-9.1	0.62	M
Karonga	Malawi	U-53-10	Chiwondo/Chitimwe Beds	0.272	-9.8	0.68	M
Karonga	Malawi	U-53-11	Chiwondo/Chitimwe Beds	0.28	-8.9	0.6	M
Karonga	Malawi	U-53-12	Chiwondo/Chitimwe Beds	0.288	-9.2	0.63	M
Karonga	Malawi	U-53-13	Chiwondo/Chitimwe Beds	0.296	-10.3	0.72	M
Karonga	Malawi	U-53-14	Chiwondo/Chitimwe Beds	0.304	-8.7	0.59	M
Karonga	Malawi	U-53-15	Chiwondo/Chitimwe Beds	0.312	-10.2	0.71	M
Karonga	Malawi	U-53-16	Chiwondo/Chitimwe Beds	0.32	-9.5	0.65	M
Karonga	Malawi	MR-06-07	Chiwondo/Chitimwe Beds	1.8	-7.6	0.49	M
Karonga	Malawi	RC-08-51	Chiwondo/Chitimwe Beds	1.8	-9.5	0.65	M
Karonga	Malawi	RC-08-50	Chiwondo/Chitimwe Beds	1.8015	-9	0.61	M
Karonga	Malawi	RC-08-49	Chiwondo/Chitimwe Beds	1.803	-9.3	0.64	M
Karonga	Malawi	U-84-01	Chiwondo/Chitimwe Beds	1.803	-8.3	0.55	M
Karonga	Malawi	RC-08-48	Chiwondo/Chitimwe Beds	1.8045	-8.2	0.54	M
Karonga	Malawi	RC-08-47	Chiwondo/Chitimwe Beds	1.806	-7.9	0.52	M
Karonga	Malawi	RC-08-46	Chiwondo/Chitimwe Beds	1.8075	-8.7	0.59	M
Karonga	Malawi	U-84-02	Chiwondo/Chitimwe Beds	1.8075	-5.9	0.35	M
Karonga	Malawi	MR-06-06	Chiwondo/Chitimwe Beds	1.809	-5.8	0.34	M
Karonga	Malawi	RC-08-45	Chiwondo/Chitimwe Beds	1.809	-6.6	0.41	M
Karonga	Malawi	RC-08-44	Chiwondo/Chitimwe Beds	1.8105	-9.4	0.64	M
Karonga	Malawi	RC-08-43	Chiwondo/Chitimwe Beds	1.812	-8.1	0.53	M
Karonga	Malawi	U-84-03	Chiwondo/Chitimwe Beds	1.812	-8.8	0.59	M
Karonga	Malawi	RC-08-42	Chiwondo/Chitimwe Beds	1.8135	-8.2	0.54	M
Karonga	Malawi	RC-08-41	Chiwondo/Chitimwe Beds	1.815	-9.3	0.64	M
Karonga	Malawi	RC-08-40	Chiwondo/Chitimwe Beds	1.8165	-7.1	0.45	M
Karonga	Malawi	U-84-04	Chiwondo/Chitimwe Beds	1.8165	-8.7	0.59	M
Karonga	Malawi	MR-06-05	Chiwondo/Chitimwe Beds	1.818	-8.2	0.54	M
Karonga	Malawi	RC-08-39	Chiwondo/Chitimwe Beds	1.818	-6.8	0.42	M
Karonga	Malawi	RC-08-36	Chiwondo/Chitimwe Beds	1.8225	-7.1	0.45	M
Karonga	Malawi	RC-08-35	Chiwondo/Chitimwe Beds	1.824	-6.2	0.37	M
Karonga	Malawi	RC-08-34	Chiwondo/Chitimwe Beds	1.8255	-9.4	0.64	M
Karonga	Malawi	U-84-05	Chiwondo/Chitimwe Beds	1.8255	-8.5	0.57	M
Karonga	Malawi	RC-08-33	Chiwondo/Chitimwe Beds	1.827	-6.6	0.41	M
Karonga	Malawi	RC-08-32	Chiwondo/Chitimwe Beds	1.8285	-10	0.69	M
Karonga	Malawi	MR-06-04	Chiwondo/Chitimwe Beds	1.83	-8.2	0.54	M
Karonga	Malawi	U-84-06	Chiwondo/Chitimwe Beds	1.833	-8.7	0.59	M
Karonga	Malawi	RC-08-31	Chiwondo/Chitimwe Beds	1.8375	-6.9	0.43	M
Karonga	Malawi	RC-08-30	Chiwondo/Chitimwe Beds	1.839	-7.1	0.45	M
Karonga	Malawi	U-84-07	Chiwondo/Chitimwe Beds	1.839	-8.3	0.55	M
Karonga	Malawi	RC-08-29	Chiwondo/Chitimwe Beds	1.8405	-8	0.53	M
Karonga	Malawi	RC-08-28	Chiwondo/Chitimwe Beds	1.842	-10.3	0.72	M
Karonga	Malawi	RC-08-27	Chiwondo/Chitimwe Beds	1.8435	-9.9	0.68	M
Karonga	Malawi	RC-08-26	Chiwondo/Chitimwe Beds	1.845	-6.6	0.41	M
Karonga	Malawi	U-84-08	Chiwondo/Chitimwe Beds	1.845	-9.3	0.64	M
Karonga	Malawi	MR-06-02	Chiwondo/Chitimwe Beds	1.848	-7.3	0.47	M
Karonga	Malawi	RC-08-24	Chiwondo/Chitimwe Beds	1.848	-7.9	0.52	M
Karonga	Malawi	RC-08-23	Chiwondo/Chitimwe Beds	1.8495	-6.9	0.43	M
Karonga	Malawi	RC-08-22	Chiwondo/Chitimwe Beds	1.851	-9.4	0.64	M
Karonga	Malawi	U-84-09	Chiwondo/Chitimwe Beds	1.851	-9.1	0.62	M
Karonga	Malawi	RC-08-20	Chiwondo/Chitimwe Beds	1.854	-9.2	0.63	M
Karonga	Malawi	RC-08-19	Chiwondo/Chitimwe Beds	1.8555	-9	0.61	M
Karonga	Malawi	MR-06-01	Chiwondo/Chitimwe Beds	1.857	-6.7	0.42	M
Karonga	Malawi	RC-08-18	Chiwondo/Chitimwe Beds	1.857	-7.7	0.5	M
Karonga	Malawi	U-84-10	Chiwondo/Chitimwe Beds	1.857	-10.3	0.72	M
Karonga	Malawi	RC-08-17	Chiwondo/Chitimwe Beds	1.8585	-7.3	0.47	M
Karonga	Malawi	RC-08-16	Chiwondo/Chitimwe Beds	1.86	-8	0.53	M
Karonga	Malawi	RC-08-15	Chiwondo/Chitimwe Beds	1.8615	-8.8	0.59	M
Karonga	Malawi	RC-08-14	Chiwondo/Chitimwe Beds	1.863	-9.4	0.64	M
Karonga	Malawi	U-84-11	Chiwondo/Chitimwe Beds	1.863	-9.7	0.67	M
Karonga	Malawi	RC-08-13	Chiwondo/Chitimwe Beds	1.8645	-9.9	0.68	M
Karonga	Malawi	RC-08-12	Chiwondo/Chitimwe Beds	1.866	-7.6	0.49	M
Karonga	Malawi	RC-08-11	Chiwondo/Chitimwe Beds	1.8675	-7.7	0.5	M
Karonga	Malawi	RC-08-10	Chiwondo/Chitimwe Beds	1.869	-7.6	0.49	M
Karonga	Malawi	U-84-12	Chiwondo/Chitimwe Beds	1.869	-10	0.69	M
Karonga	Malawi	RC-08-09	Chiwondo/Chitimwe Beds	1.8705	-7.8	0.51	M
Karonga	Malawi	RC-08-08	Chiwondo/Chitimwe Beds	1.872	-7.7	0.5	M
Karonga	Malawi	RC-08-07	Chiwondo/Chitimwe Beds	1.8735	-7.4	0.47	M
Karonga	Malawi	RC-08-06	Chiwondo/Chitimwe Beds	1.875	-7.6	0.49193	M
Karonga	Malawi	RC-08-05	Chiwondo/Chitimwe Beds	1.8765	-9.1	0.618851	M
Karonga	Malawi	RC-08-04	Chiwondo/Chitimwe Beds	1.878	-7.4	0.474864	M
Karonga	Malawi	U-84-13	Chiwondo/Chitimwe Beds	1.878	-7.8	0.509005	M
Karonga	Malawi	RC-08-03	Chiwondo/Chitimwe Beds	1.8795	-9.1	0.618851	M
Karonga	Malawi	RC-08-02	Chiwondo/Chitimwe Beds	1.8804	-7.2	0.457828	M
Karonga	Malawi	U-84-14	Chiwondo/Chitimwe Beds	1.881	-7.8	0.509005	M
Karonga	Malawi	MR-04-70	Chiwondo/Chitimwe Beds	1.908	-8.6	0.577002	M
Karonga	Malawi	MR-04-71	Chiwondo/Chitimwe Beds	1.923	-8.2	0.543104	M
Karonga	Malawi	MR-04-72	Chiwondo/Chitimwe Beds	1.9395	-8.1	0.534592	M
Karonga	Malawi	MR-04-74	Chiwondo/Chitimwe Beds	1.953	-9.3	0.635365	M
Karonga	Malawi	MR-04-75	Chiwondo/Chitimwe Beds	1.9665	-8.9	0.602199	M
Karonga	Malawi	MR-04-76	Chiwondo/Chitimwe Beds	1.974	-8.3	0.551604	M
Karonga	Malawi	MR-04-77	Chiwondo/Chitimwe Beds	1.989	-8.1	0.534592	M
Karonga	Malawi	MR-04-79	Chiwondo/Chitimwe Beds	2.0115	-8.9	0.602199	M
Karonga	Malawi	MR-04-80	Chiwondo/Chitimwe Beds	2.022	-8.4	0.560088	M
Karonga	Malawi	MR-04-81	Chiwondo/Chitimwe Beds	2.028	-8	0.52607	M
Karonga	Malawi	MR-04-82	Chiwondo/Chitimwe Beds	2.0385	-7.2	0.457828	M
Karonga	Malawi	MR-04-83	Chiwondo/Chitimwe Beds	2.046	-7.6	0.49193	M
Karonga	Malawi	MR-04-84	Chiwondo/Chitimwe Beds	2.052	-8.6	0.577002	M
Karonga	Malawi	MR-04-85	Chiwondo/Chitimwe Beds	2.055	-8.4	0.560088	M
Karonga	Malawi	MR-04-86	Chiwondo/Chitimwe Beds	2.0625	-7.9	0.51754	M
Karonga	Malawi	MR-04-87	Chiwondo/Chitimwe Beds	2.0655	-6.2	0.373778	M
Karonga	Malawi	MR-04-88	Chiwondo/Chitimwe Beds	2.073	-5.9	0.34917	M
Karonga	Malawi	MR-04-89	Chiwondo/Chitimwe Beds	2.076	-7.6	0.49193	M
Karonga	Malawi	MR-04-90	Chiwondo/Chitimwe Beds	2.085	-8	0.52607	M
Karonga	Malawi	MR-04-91	Chiwondo/Chitimwe Beds	2.091	-6.3	0.382058	M
Karonga	Malawi	MR-04-92	Chiwondo/Chitimwe Beds	2.097	-7.1	0.449327	M
Karonga	Malawi	MR-04-93	Chiwondo/Chitimwe Beds	2.1075	-6.4	0.390372	M
Karonga	Malawi	MR-04-94	Chiwondo/Chitimwe Beds	2.112	-6.6	0.407093	M
Karonga	Malawi	MR-04-95	Chiwondo/Chitimwe Beds	2.1165	-7.8	0.509005	M
Karonga	Malawi	MR-04-96	Chiwondo/Chitimwe Beds	2.1255	-6.6	0.407093	M
Karonga	Malawi	MR-19-57	Chiwondo/Chitimwe Beds	2.13	-9.9	0.683884	M
Karonga	Malawi	MR-19-56	Chiwondo/Chitimwe Beds	2.145	-10.3	0.715189	M
Karonga	Malawi	MR-19-55	Chiwondo/Chitimwe Beds	2.157	-11	0.767473	M
Karonga	Malawi	MR-19-54	Chiwondo/Chitimwe Beds	2.16	-10	0.691796	M
Karonga	Malawi	MR-19-53	Chiwondo/Chitimwe Beds	2.163	-8.9	0.602199	M
Karonga	Malawi	MR-19-52	Chiwondo/Chitimwe Beds	2.166	-9.1	0.618851	M
Karonga	Malawi	MR-19-51	Chiwondo/Chitimwe Beds	2.169	-10.2	0.707451	M
Karonga	Malawi	MR-19-50	Chiwondo/Chitimwe Beds	2.172	-10.3	0.715189	M
Karonga	Malawi	MR-19-49	Chiwondo/Chitimwe Beds	2.175	-9.4	0.643564	M
Karonga	Malawi	MR-19-48	Chiwondo/Chitimwe Beds	2.178	-9.8	0.675918	M
Karonga	Malawi	MR-19-47	Chiwondo/Chitimwe Beds	2.181	-8.8	0.593826	M
Karonga	Malawi	MR-19-46	Chiwondo/Chitimwe Beds	2.184	-8.7	0.585427	M
Karonga	Malawi	MR-19-45	Chiwondo/Chitimwe Beds	2.187	-8.2	0.543104	M
Karonga	Malawi	MR-19-44	Chiwondo/Chitimwe Beds	2.19	-9	0.610541	M
Karonga	Malawi	MR-19-43	Chiwondo/Chitimwe Beds	2.193	-9.7	0.667901	M
Karonga	Malawi	MR-19-42	Chiwondo/Chitimwe Beds	2.196	-8.7	0.585427	M
Karonga	Malawi	MR-19-41	Chiwondo/Chitimwe Beds	2.199	-9	0.610541	M
Karonga	Malawi	MR-19-40	Chiwondo/Chitimwe Beds	2.202	-9.7	0.667901	M
Karonga	Malawi	MR-19-39	Chiwondo/Chitimwe Beds	2.205	-8.9	0.602199	M
Karonga	Malawi	MR-19-38	Chiwondo/Chitimwe Beds	2.208	-9.8	0.675918	M
Karonga	Malawi	MR-19-37	Chiwondo/Chitimwe Beds	2.211	-9.4	0.643564	M
Karonga	Malawi	MR-19-26	Chiwondo/Chitimwe Beds	2.301	-9.3	0.635365	M
Karonga	Malawi	MR-19-25	Chiwondo/Chitimwe Beds	2.307	-9.3	0.635365	M
Karonga	Malawi	MR-19-23	Chiwondo/Chitimwe Beds	2.319	-9.3	0.635365	M
Karonga	Malawi	MR-19-21	Chiwondo/Chitimwe Beds	2.322	-9	0.610541	M
Karonga	Malawi	MR-19-19	Chiwondo/Chitimwe Beds	2.325	-8.7	0.585427	M
Karonga	Malawi	MR-19-15	Chiwondo/Chitimwe Beds	2.331	-8.6	0.577002	M
Karonga	Malawi	MR-19-13	Chiwondo/Chitimwe Beds	2.334	-7.4	0.474864	M
Karonga	Malawi	MR-19-11	Chiwondo/Chitimwe Beds	2.337	-8.9	0.602199	M
Karonga	Malawi	MR-19-09	Chiwondo/Chitimwe Beds	2.34	-7.9	0.51754	M
Karonga	Malawi	MR-19-07	Chiwondo/Chitimwe Beds	2.343	-8.5	0.568555	M
Karonga	Malawi	MR-19-05	Chiwondo/Chitimwe Beds	2.346	-8.6	0.577002	M
Karonga	Malawi	MR-19-03	Chiwondo/Chitimwe Beds	2.349	-8.8	0.593826	M
Karonga	Malawi	MR-19-01	Chiwondo/Chitimwe Beds	2.355	-7.3	0.47	M
